# Supplementary material for: Architecture of a Host–Parasite Interface: Complex Targeting Mechanisms Revealed Through Proteomics
Source: Mol Cell Proteomics. 2015 Apr 30;14(7):1911–26. doi: 10.1074/mcp.M114.047647 (PMC4587319; doi:10.1074/mcp.M114.047647)
Supplement: Supplemental Data [file supp_M114.047647_mcp.M114.047647-8.xls]

## Sheet: All proteins
								Labelled				Unlabelled			Dead
Gene ID	Description	Identical Proteins	Indistinguishable Proteins	No. PSMs	No. peptides	Coverage (%)	Fluoresceinated	Signal.L1	Signal.L2	Signal.L3	Signal.L4	Signal.U1	Signal.U3	Signal.U4	Signal.D2	Signal.D4
AY935571	Trypanosoma brucei Strain Lister 427 / MITAR 1 VSG MITat 1.11	Tb427VSG-11		451	36	57.9	T	2.53E-08	4.03E-07	1.60E-06	1.12E-06				5.70E-08
AY935576	Trypanosoma brucei Strain Lister 427 / MITAR 1 VSG MITat 1.13	Tb427VSG-13	Tb427.BES59.12	61	20	46.9	F	3.39E-07	9.92E-08	2.55E-08	4.88E-07
H25N7.12	RH4 retrotransposon hot spot protein, RHS4			1	30	36	T		2.74E-10
H25N7.21	hypothetical protein		Tb427.07.7510;Tb427.BES129.8;Tb427.BES40.8;Tb427.BES5.6;Tb427.BES65.6;Tb927.7.7510	22	4	15.9	F	8.54E-07		9.07E-08	1.75E-07				8.42E-08	2.34E-06
N19B2.060	RHS3, pseudogene			4	9	14.7	F	1.15E-08				8.67E-08		4.69E-07
N19B2.135	RHS4 retrotransposon hot spot protein, RHS4			25	21	25.1	T		6.38E-08	2.28E-09		4.94E-08			7.11E-08
PUF10	pumilio/PUF RNA binding protein 10, putative		Tb427_PUF10	2	2	3.8	F							5.39E-07
Tb05.5K5.110	major vault protein, putative,BAC from homologous region on chr5		Tb427.05.4460;Tb927.5.4460	86	26	36.4	T	1.75E-08	4.62E-07			1.88E-07
Tb05.5K5.210	hypothetical protein,BAC from homologous region on chr5		Tb427.05.4570;Tb927.5.4570	19	25	40.1	F	4.98E-08	9.46E-09	4.00E-09					6.11E-08
Tb05.5K5.220	hypothetical protein,BAC from homologous region on chr5		Tb427.05.4580;Tb927.5.4580	30	24	36.9	T	1.27E-07	3.60E-08	4.63E-09					5.80E-08	1.63E-07
Tb06.3A7.960	hypothetical protein		Tb427tmp.3A7.960	28	3	7.7	F	4.51E-07	6.89E-09	9.95E-08		2.05E-06	2.23E-07	3.71E-07
Tb08.27P2.520	expression site-associated gene (ESAG, pseudogene), putative,expression site-associated gene 3 (ESAG3), degenerate,BAC from homologous region on chr8			2	4	10.4	T								5.28E-09
Tb09.v4.0009	receptor-type adenylate cyclase, putative,adenylyl cyclase, putative,expression site-associated protein (ESAG), putative,expression site-associated gene 4 (ESAG4) protein, putative,chrIX additional, unordered contigs		Tb427tmp.244.2380;Tb927.9.15660	5	2	1.7	F	4.83E-09	9.09E-11						1.39E-10
Tb09.v4.0014	hypothetical protein,chrIX additional, unordered contigs		Tb09.v4.0110;Tb927.9.15850	6	2	22	F		7.53E-08	2.33E-08
Tb10.v4.0041	hypothetical protein, conserved,chrX additional, unordered contigs	Tb427.10.4510	Tb427.10.4510	7	2	5.3	F		9.43E-08	5.50E-09
Tb11.0890	epsin, putative,chrXI additional, unordered contigs		Tb427tmp.50.0006;Tb927.11.670	28	7	11.6	F		4.17E-08	3.08E-08					1.46E-08
Tb427.01.1050	hypothetical protein, conserved		Tb927.1.1050	15	6	4.8	F	2.35E-08							7.69E-10
Tb427.01.1380	serine/threonine protein phosphatase 2A regulatory subunit, putative		Tb927.1.1380	2	2	4.2	F		7.24E-09
Tb427.01.1640	hypothetical protein, conserved		Tb927.1.1640	9	2	12	F		4.91E-09	1.21E-08			1.29E-08
Tb427.01.1710	hypothetical protein, conserved		Tb927.1.1710	3	2	1.2	F	1.16E-09
Tb427.01.180	unspecified product			45	36	47.3	F	9.01E-09	6.24E-08				5.78E-09		1.35E-08
Tb427.01.2100	calpain-like cysteine peptidase, putative		Tb927.1.2100	54	16	25.3	F	5.97E-08	2.82E-09	4.90E-09		4.33E-10			3.17E-08
Tb427.01.2120	calpain, putative		Tb927.1.2120	9	4	6.4	F								5.15E-08
Tb427.01.2210	unspecified product			13	4	19.6	F			6.25E-08			1.54E-07
Tb427.01.2230	unspecified product			77	5	50.4	F	2.54E-07	1.10E-07			1.94E-06			1.49E-07	1.43E-06
Tb427.01.2580	RNasePH-like protein (TbEAP1)		Tb927.1.2580	38	9	32	F		3.45E-08	8.06E-08		4.90E-08	7.73E-07
Tb427.01.2970	hypothetical protein, conserved		Tb927.1.2970	31	15	66.7	F		3.36E-07	6.59E-08			1.92E-07	3.99E-06
Tb427.01.3010	mRNA processing protein, putative		Tb927.1.3010	50	10	37.4	F		5.35E-08	2.26E-07			5.97E-07		2.73E-08
Tb427.01.320	retrotransposon hot spot protein (RHS, pseudogene), putative			1	5	17	F		1.77E-08
Tb427.01.3220	GTPase activating protein of Rab-like GTPase, putative		Tb927.1.3220	2	2	4.5	F								6.90E-09
Tb427.01.3300	myotubularin, putative		Tb927.1.3300	22	10	14.6	F		4.74E-08
Tb427.01.3310	hypothetical protein, conserved		Tb927.1.3310	4	2	6.7	F		2.28E-08	8.20E-09
Tb427.01.3400	hypothetical protein, conserved		Tb927.1.3400	7	4	18.1	F			1.32E-07			1.13E-07
Tb427.01.3910	hypothetical protein, conserved		Tb927.1.3910	25	13	21.6	F			1.60E-08		4.58E-09	2.37E-08	3.82E-06
Tb427.01.4050	protein phosphatase with EF-Hand domains (PPEF)		Tb927.1.4050	3	3	4.1	F	6.82E-10							6.73E-09
Tb427.01.420	retrotransposon hot spot (RHS) protein, putative		Tb927.1.420	37	16	25.8	F	3.63E-08	2.00E-08			1.08E-08		2.64E-07	1.11E-08
Tb427.01.4400	hypothetical protein, conserved		Tb927.1.4400	48	10	44.4	F		1.84E-08	4.70E-07		3.25E-08	9.55E-08	3.63E-06	2.03E-08
Tb427.01.4490	acetyltransferase, putative			31	6	25.6	F	5.66E-07	1.26E-07	7.42E-08		1.26E-06		2.09E-06	7.65E-07	2.11E-06
Tb427.01.4690	arginine N-methyltransferase (PRMT1)		Tb927.1.4690	9	5	21.4	F		4.93E-08
Tb427.01.4900	expression site-associated gene 11 (ESAG11) protein, putative		Tb927.1.4900	6	15	34.9	T			1.54E-08		1.09E-08				1.16E-06
Tb427.01.5000	hypothetical protein, conserved		Tb927.1.5000	97	11	55.7	F		2.60E-07	3.47E-07		1.02E-08	9.83E-07	3.97E-07	2.03E-07	1.16E-06
Tb427.01.860	hypothetical protein, conserved		Tb927.1.860	60	11	53.4	F	1.02E-08	3.55E-08	3.81E-07		1.75E-07	2.37E-06		2.67E-07
Tb427.01.870	deoxyhypusine synthase, putative		Tb927.1.870	6	3	11.1	F		2.30E-08
Tb427.01.880	hypothetical protein, conserved		Tb927.1.880	4	8	2	F	4.92E-10
Tb427.02.1050	retrotransposon hot spot protein (RHS, pseudogene), putative			28	7	15.1	F	1.01E-08	1.97E-08					1.73E-07	6.99E-09
Tb427.02.1170	retrotransposon hot spot (RHS) protein, putative		Tb927.2.1170	3	12	16	F		1.44E-08
Tb427.02.1680	cyclophilin-type peptidyl-prolyl cis-trans isomerase, putative	Tb427.02.1560	Tb927.2.1560	51	13	60.2	T	1.61E-06	1.93E-08						3.60E-07	5.35E-06
Tb427.02.2190	histone deacetylase, putative		Tb927.2.2190	7	4	6.7	F		3.02E-08
Tb427.02.2230	hypothetical protein, conserved		Tb927.2.2230	3	2	7.7	F			1.63E-09			1.59E-07
Tb427.02.3030	ATP-dependent Clp protease subunit, heat shock protein 78 (HSP78), putative		Tb927.2.3030	81	21	30.2	F	4.11E-08	1.26E-10			2.99E-08		5.80E-07	4.08E-07	1.48E-07
Tb427.02.3180	hypothetical protein, conserved		Tb927.2.3180	32	14	17.4	F		1.94E-08						1.56E-07	5.88E-08
Tb427.02.3280	65 kDa invariant surface glycoprotein			386	38	64.2	T	2.12E-06	9.94E-07	2.31E-06	8.90E-07		1.19E-07		1.41E-06	9.77E-07
Tb427.02.3580	transcription elongation factor s-II, putative (TFIIS2-1)		Tb927.2.3580	21	6	18.4	F	7.58E-09		1.78E-07			3.17E-07
Tb427.02.3610	hypothetical protein, conserved		Tb927.2.3610	5	2	21.5	F	1.01E-08							5.77E-08
Tb427.02.3660	paraflagellar rod component, putative (PFC10)		Tb927.2.3660	2	2	0.6	F	3.91E-10
Tb427.02.4090	hypothetical protein, conserved		Tb927.2.4090	47	5	27.8	F	3.20E-08	9.60E-08	7.84E-08		1.27E-07	1.81E-07	1.02E-06	6.50E-08
Tb427.02.4110	mitochondrial processing peptidase alpha subunit, putative		Tb927.2.4110	7	4	10.4	F			7.73E-09			6.89E-09		3.37E-08	1.27E-07
Tb427.02.4230	NUP-1 protein, putative		Tb927.2.4230	24	4	21.4	F	2.67E-09	7.61E-11			2.41E-09			1.20E-08
Tb427.02.4380	hypothetical protein, conserved		Tb927.2.4380	48	14	42.6	F			7.84E-08			8.10E-07		2.39E-08	5.51E-07
Tb427.02.4400	hypothetical protein, conserved		Tb927.2.4400	36	10	11.4	F		5.76E-10	6.87E-09			5.01E-09	7.19E-07	1.47E-08
Tb427.02.4590	branched-chain amino acid aminotransferase, putative		Tb927.2.4590	17	7	25.9	F	2.67E-08	2.45E-08	3.48E-08					6.23E-08
Tb427.02.470	retrotransposon hot spot (RHS) protein, putative		Tb927.2.470	2	30	34.5	T		4.59E-09
Tb427.02.5200	hypothetical protein, conserved		Tb927.2.5200	1	2	3.9	F		9.64E-10
Tb427.02.5280	trans-sialidase, putative		Tb927.2.5280	13	6	8	F		9.37E-08	7.09E-09	3.91E-08
Tb427.02.5760	hypothetical protein, conserved		Tb927.2.5760	15	4	4.8	F		3.71E-11						1.46E-08
Tb427.02.5800	sedoheptulose-1,7-bisphosphatase (SBPase)		Tb927.2.5800	22	5	19.6	F		3.15E-08	3.00E-08			8.57E-08		4.31E-08
Tb427.02.5850	small nuclear ribonucleoprotein SmD2 (Sm-D2)		Tb927.2.5850	5	2	20.7	F	1.05E-09				1.14E-07
Tb427.02.5910	40S ribosomal protein S13, putative	Tb427.10.15120	Tb927.10.15120	37	6	28.5	F	5.33E-07	7.85E-08	4.57E-07	1.54E-06		2.18E-07	1.89E-05
Tb427.02.6000	glycosylphosphatidylinositol-specific phospholipase C (GPI-PLC)		Tb427VSG-3260;Tb927.2.6000	87	12	41.6	F	1.67E-07	1.74E-07	3.52E-07		2.31E-07			1.79E-06	6.91E-06
Tb427.02.6050	beta prime COP protein		Tb927.2.6050	131	27	31.7	F	2.81E-08	1.62E-06	1.70E-09	4.54E-08	8.14E-07		8.82E-06
Tb427.02.6180	iron/ascorbate oxidoreductase family protein, putative		Tb927.2.6180	3	4	11.9	F						6.72E-08
Tb427.03.1010	hypothetical protein, conserved		Tb927.3.1010	14	4	12.2	F			1.81E-08					5.00E-09	2.53E-07
Tb427.03.1030	RNA-binding protein (RPB28)		Tb927.3.1030	39	11	41.5	F	3.70E-08	7.72E-08	1.53E-07			2.88E-08
Tb427.03.1080	hypothetical protein, conserved		Tb927.3.1080	3	2	8.8	F	9.00E-09								1.80E-07
Tb427.03.1110	flagellar transport protein, putative (PIFTA1)		Tb927.3.1110	507	24	48.6	F	1.43E-08	1.13E-07	1.51E-06	4.69E-08		6.60E-06	4.02E-06	3.25E-08
Tb427.03.1210	protein transport protein Sec24 (SEC24.1)		Tb927.3.1210	4	2	2.7	F	1.10E-09	1.57E-09
Tb427.03.1430	chaperone protein DNAj, putative		Tb927.3.1430	258	24	62.9	T		4.19E-08	2.01E-06			4.42E-06	1.01E-05	7.01E-07	7.55E-07
Tb427.03.1590	hypothetical protein, conserved		Tb927.3.1590	38	12	22	F	2.90E-07	1.79E-08						2.92E-08	7.80E-08
Tb427.03.1620	hypothetical protein, conserved		Tb927.3.1620	7	6	4.8	F							5.93E-07
Tb427.03.1630	casein kinase 1, putative (CK1)		Tb927.3.1630	19	7	24.8	F			1.95E-07
Tb427.03.1680	hypothetical protein, conserved		Tb927.3.1680	148	17	53.8	F	9.83E-07	5.61E-07	1.69E-06		4.62E-07	8.50E-07
Tb427.03.1820	hypothetical protein, conserved		Tb927.3.1820	6	4	24.1	F			4.06E-09					1.38E-08	1.02E-06
Tb427.03.1970	hypothetical protein, conserved		Tb927.3.1970	4	3	12.4	F		4.01E-09			4.99E-08
Tb427.03.2000	RNA-binding protein, putative (RBP21)		Tb927.3.2000	3	3	26.3	F		5.44E-09	1.03E-07
Tb427.03.2050	hypothetical protein, conserved		Tb927.3.2050	1	2	1.1	F								3.67E-09
Tb427.03.2230	succinyl-CoA synthetase alpha subunit, putative		Tb927.3.2230	186	13	55.8	T	3.87E-07	3.92E-07	1.97E-07		4.24E-07	2.98E-06		2.41E-06	3.04E-06
Tb427.03.2600	ATP-dependent DEAD/H RNA helicase, putative		Tb927.3.2600	212	44	24.1	F	2.58E-07	4.26E-09			1.17E-07
Tb427.03.2700	hypothetical protein, conserved		Tb927.3.2700	9	5	15.5	F		2.50E-09	2.05E-08
Tb427.03.2840	inorganic pyrophosphatase, putative		Tb927.3.2840	28	6	28.7	F		2.18E-09	8.33E-08			1.08E-06	4.45E-07	1.83E-07
Tb427.03.3000	flagellar transport protein, putative (PIFTC3)		Tb927.3.3000	345	34	64.7	T	4.32E-08	2.85E-07	6.43E-07	2.39E-08	2.48E-07	4.86E-06	9.90E-07	4.49E-08
Tb427.03.3020	actin-like protein, putative		Tb927.3.3020	9	4	20.6	F			4.09E-08			2.33E-07
Tb427.03.3060	hypothetical protein, conserved		Tb927.3.3060	21	8	33.1	F		2.63E-08	8.38E-08
Tb427.03.3130	hypothetical protein, conserved		Tb927.3.3130	29	13	8.8	F	1.99E-08	1.59E-09			3.96E-08
Tb427.03.3180	Nucleoporin (TbNup98)		Tb927.3.3180	41	11	59.8	F		7.20E-09	9.89E-09				8.61E-08	3.41E-08
Tb427.03.3300	hypothetical protein, conserved		Tb927.3.3300	7	5	9	F			4.61E-09					6.90E-09
Tb427.03.3540	Nucleoporin (TbNup53b)		Tb927.3.3540	27	9	35.4	F	9.38E-09	4.93E-10	5.99E-08			1.45E-07
Tb427.03.3560	hypothetical protein, conserved		Tb927.3.3560	117	17	31.4	F	1.13E-06	3.04E-08			6.79E-07			8.47E-10
Tb427.03.3760	tryparedoxin (TRYP1)		Tb927.3.3760;Tb927.3.3780	74	8	66.7	F	1.02E-07	5.69E-06		1.11E-06				5.74E-08	8.97E-07
Tb427.03.3850	hypothetical protein, conserved		Tb927.3.3850	8	4	4.5	F		2.44E-10	1.25E-08
Tb427.03.3880	hypothetical protein, conserved			98	9	81	F	1.30E-07	3.97E-07	2.98E-07		9.50E-08	5.17E-07	1.62E-05
Tb427.03.3900	carnitine O-palmitoyltransferase II, putative (CPT II)		Tb927.3.3900	89	27	53.9	T	1.36E-07	4.60E-11						1.02E-06	1.28E-06
Tb427.03.4000	clathrin coat assembly protein ap19, putative		Tb927.3.4000	11	3	20.1	F	1.34E-07	1.35E-07	4.30E-07				1.26E-06
Tb427.03.4030	hypothetical protein, conserved		Tb927.3.4030	2	2	2.3	F	1.02E-09
Tb427.03.4070	hypothetical protein, conserved		Tb927.3.4070	481	15	27	F	1.56E-06	2.00E-07	1.36E-07	1.31E-07	8.48E-07	8.17E-09	4.21E-07	3.45E-06	2.93E-06
Tb427.03.4190	endosomal integral membrane protein, putative		Tb927.3.4190	20	5	8.2	F	3.47E-08				3.06E-08
Tb427.03.4260	hypothetical protein, conserved		Tb927.3.4260	24	8	24.5	F			7.30E-09			2.96E-08		3.03E-07	4.54E-07
Tb427.03.4380	hypothetical protein, conserved		Tb927.3.4380	4	3	6.9	F	1.04E-09		4.26E-08			1.05E-07
Tb427.03.4390	dihydrolipoamide dehydrogenase, putative (GCVL-1)		Tb927.3.4390	2	2	5.9	F								7.90E-09	2.20E-07
Tb427.03.4420	hypothetical protein, conserved		Tb927.3.4420	53	13	37.5	F	1.65E-08	1.71E-09	7.58E-08		6.31E-08			9.78E-07	5.75E-07
Tb427.03.4630	UDP-glucose:glycoprotein glucosyltransferase, putative		Tb927.3.4630	196	39	28.2	T	2.46E-07	3.75E-09			3.56E-10			4.30E-08	7.30E-08
Tb427.03.4720	dynamin, putative		Tb927.3.4720	324	38	64.1	F	9.69E-07	7.82E-08	2.65E-08	4.36E-08	6.94E-07		6.32E-06	4.09E-07	6.13E-08
Tb427.03.4760	dynamin, putative		Tb927.3.4760	301	33	56.5	F	8.20E-07	6.97E-08	2.78E-08	4.36E-08	8.18E-07		5.88E-06	3.85E-07	6.13E-08
Tb427.03.4790	aminopeptidase, putative	Tb427.03.4750	Tb927.3.4790	61	19	22.5	F	3.20E-08	1.71E-07					2.82E-07
Tb427.03.5060	hypothetical protein, conserved		Tb927.3.5060	11	5	16.1	F			6.54E-08			4.70E-09		1.09E-08
Tb427.03.5090	tryparedoxin, putative		Tb927.3.5090	31	5	35.9	F	2.12E-07	2.47E-07						5.81E-07	3.75E-06
Tb427.03.5350	hypothetical protein, conserved			14	3	38.1	F	1.68E-08				3.15E-08			9.14E-08	6.09E-07
Tb427.03.5370	hypothetical protein, conserved		Tb927.3.5370	64	11	46	F	9.83E-08	1.87E-07	2.97E-07	1.75E-07	2.03E-08	2.57E-07		9.64E-08	3.41E-06
Tb427.03.5430	hypothetical protein, conserved		Tb927.3.5430	73	11	41	F	5.23E-07	2.35E-07	4.52E-07			2.67E-06	6.17E-07	1.19E-07	1.22E-06
Tb427.03.5520	26S proteasome regulatory non-ATPase subunit (RPN1)		Tb927.3.5520	475	52	66.8	F	2.54E-07	1.82E-06	3.77E-07	2.06E-08	8.65E-07	4.37E-07	2.69E-05	3.49E-09
Tb427.03.5530	Tb-292 membrane associated protein (Tb-292)		Tb927.3.5530	86	25	22.9	T	5.33E-08	2.95E-08			7.01E-08			3.14E-09
Tb427.03.5580	tryptophanyl-tRNA synthetase, putative		Tb927.3.5580	14	4	13.4	F			1.59E-08		4.00E-08	1.20E-08
Tb427.03.5620	hypothetical protein, conserved		Tb927.3.5620	28	6	5.5	F		8.44E-09
Tb427.03.5660	UDP-Gal or UDP-GlcNAc-dependent glycosyltransferase, putative		Tb927.3.5660	19	5	15.7	F	1.52E-08	6.05E-08	6.99E-09			5.61E-08	3.97E-07	8.51E-08	2.31E-07
Tb427.03.640	hypothetical protein, conserved		Tb927.3.640	32	5	23.6	F	1.21E-07		5.76E-08			9.51E-07		7.09E-08	4.06E-07
Tb427.03.760	hypothetical protein, conserved		Tb927.3.760	27	2	5.1	F		3.75E-10	2.54E-08			6.69E-09
Tb427.03.780	proteasome alpha 7 subunit (TbPSA7)		Tb927.3.780	26	3	17.3	F	1.56E-07	1.32E-08	4.86E-08					6.16E-09
Tb427.03.820	hypothetical protein, conserved		Tb927.3.820	16	8	39.4	F	1.66E-07		2.30E-08				3.65E-06	4.11E-08
Tb427.03.840	hypothetical protein, conserved		Tb927.3.840	45	10	22.2	F		5.48E-07	5.68E-07			4.40E-08		2.26E-07
Tb427.03.930	dynein heavy chain, putative		Tb927.3.930	14	21	5.7	T	4.72E-10	4.12E-09	8.46E-10		4.85E-10			1.47E-10
Tb427.04.1090	endosomal integral membrane protein, putative		Tb927.4.1090	7	3	4.9	F	3.44E-08				1.05E-08			8.48E-08
Tb427.04.1110	hypothetical protein, conserved		Tb927.4.1110	9	5	18.5	F		3.83E-08	1.67E-08	4.65E-07
Tb427.04.1230	hypothetical protein		Tb927.4.1230	177	13	46.2	T		1.22E-06	1.32E-06	1.58E-06		2.43E-07		8.73E-09
Tb427.04.1340	cleavage and polyadenylation specificity factor subunit, putative (CPSF3)		Tb927.4.1340	14	5	7.4	F		6.14E-09	2.26E-08				1.40E-06
Tb427.04.1500	RNA editing associated helicase 2 (REH2)		Tb927.4.1500	8	3	1.7	F								1.34E-09
Tb427.04.1510	phospholipid-translocating ATPase, putative		Tb927.4.1510	10	5	5	F	1.49E-08							3.10E-09
Tb427.04.1630	ribosomal RNA processing protein 6 (RRP6)		Tb927.4.1630	2	2	4.9	F		2.73E-09
Tb427.04.1760	hypothetical protein, conserved		Tb927.4.1760	10	3	28	F			1.79E-08			6.43E-07	1.41E-06
Tb427.04.1790	ribosomal protein L3, putative		Tb927.4.1790;Tb927.4.1800	50	12	31.9	F	1.32E-08	1.84E-09	2.64E-07		2.24E-08	3.18E-07	5.02E-07
Tb427.04.1920	GPI transamidase, putative (TbGPI16)		Tb927.4.1920	284	21	35.6	F	2.69E-07	6.00E-08	5.40E-08		1.61E-08	7.51E-08	1.24E-07	1.38E-06	7.20E-07
Tb427.04.2010	acyl-CoA binding protein, putative (ACBP)			25	8	55.9	T	3.07E-08	6.23E-07		4.88E-07				4.18E-07	2.02E-06
Tb427.04.2060	hypothetical protein, conserved		Tb927.4.2060	32	11	20.3	F			4.09E-09			6.28E-07		7.10E-08
Tb427.04.2070	antigenic protein, putative		Tb927.4.2070	261	25	49	T	9.19E-08	1.16E-09	7.06E-11		2.69E-07	8.35E-09	1.48E-07	2.50E-08
Tb427.04.2230	glycosyltransferase ALG2, putative		Tb927.4.2230	8	5	12	F								7.85E-08
Tb427.04.2260	centrin, putative		Tb927.4.2260	5	2	17.6	F	1.68E-07		2.19E-08
Tb427.04.2310	asparaginyl-tRNA synthetase, putative		Tb927.4.2310	49	25	35.5	T	4.68E-08	5.31E-08
Tb427.04.2370	hypothetical protein, conserved		Tb927.4.2370	6	4	9.4	F		4.76E-09
Tb427.04.2530	hypothetical protein, conserved		Tb927.4.2530	187	3	24.1	F	2.13E-06	2.22E-07	6.91E-09		3.17E-06			5.97E-06	1.24E-05
Tb427.04.2700	hydroxymethylglutaryl-CoA lyase, putative		Tb927.4.2700	4	2	5.6	F								6.84E-08
Tb427.04.2760	hypothetical protein, conserved		Tb927.4.2760	7	2	2.8	F		2.26E-09						1.46E-08
Tb427.04.2850	hypothetical protein, conserved		Tb927.4.2850	8	3	7.3	F			9.93E-09			7.76E-10
Tb427.04.2880	Nucleoporin (TbNup225)		Tb927.4.2880	3	2	0.9	F	1.76E-09
Tb427.04.3040	hypothetical protein, conserved		Tb927.4.3040	38	5	32.7	F	1.13E-07	1.39E-07	3.21E-07	2.81E-07
Tb427.04.3060	hypothetical protein, conserved		Tb927.4.3060	62	8	38.5	F	3.41E-06		5.93E-07	3.46E-06	1.73E-07	2.29E-05	6.80E-05
Tb427.04.3150	hypothetical protein, conserved		Tb927.4.3150	44	12	31.5	F		4.90E-08	2.54E-07			8.43E-07
Tb427.04.330	hypothetical protein, conserved		Tb927.4.330	5	3	7.9	F		4.00E-08						2.82E-08
Tb427.04.3540	hypothetical protein, conserved		Tb927.4.3540	44	10	38.5	F		1.07E-07	8.39E-08			3.01E-07	9.69E-07
Tb427.04.3550	60S ribosomal protein L13a, putative		Tb427.05.1610;Tb927.4.3550;Tb927.5.1610	7	3	14	F	6.98E-08		9.29E-10				3.97E-07
Tb427.04.3690	hypothetical protein, conserved		Tb927.4.3690	22	10	34.9	F		1.79E-10	1.16E-07			2.86E-07
Tb427.04.3740	flagellar attachment zone protein (FAZ1)		Tb927.4.3740	66	14	36.1	F	2.53E-07	1.43E-09			1.93E-07		1.19E-07	5.87E-09	3.20E-08
Tb427.04.3900	hypothetical protein, conserved		Tb927.4.3900	6	4	13.6	F			1.32E-08
Tb427.04.4070	mevalonate kinase, putative		Tb927.4.4070	9	3	14.6	F			9.15E-09					3.82E-08
Tb427.04.4150	unspecified product		Tb427.08.8180;Tb927.4.4150;Tb927.8.8180	3	2	1.5	F		2.75E-09						2.07E-09
Tb427.04.4210	ATP-dependent zinc metallopeptidase, putative		Tb927.4.4210	102	20	26.9	F	9.08E-09	1.04E-07						1.46E-08
Tb427.04.4310	Nucleoporin (TbNup64)		Tb927.4.4310	4	2	4.2	F		3.65E-09	1.75E-09
Tb427.04.4360	monoglyceride lipase, putative		Tb927.4.4360	38	9	34.8	F		6.34E-08	7.45E-09			1.76E-07		1.31E-07
Tb427.04.4440	adenylyl cyclase (GRESAG 4.4)		Tb927.4.4440	13	35	33.2	F	1.17E-08	2.66E-10
Tb427.04.4450	adenylyl cyclase (GRESAG 4.4)		Tb927.4.4450	27	33	30.2	F	3.83E-08	9.71E-10						1.17E-09
Tb427.04.4490	multidrug resistance protein E (MRPE)		Tb927.4.4490	159	38	25.1	T	7.57E-08	1.30E-09	3.28E-08		1.03E-07	9.75E-08	4.39E-08	1.03E-08
Tb427.04.450	coatomer alpha subunit, putative (TbCoatomerAlpha)		Tb927.4.450	54	29	26.4	T	3.59E-08	3.03E-09	1.53E-10		1.33E-08		2.39E-06
Tb427.04.470	snoRNP protein GAR1, putative		Tb927.4.470	80	5	40.2	F	2.45E-06	5.30E-09	9.06E-08	2.00E-07	2.10E-06	6.49E-09
Tb427.04.4740	Hypothetical protein, putative		Tb927.4.4740	17	3	8.4	F	3.87E-08	1.47E-08	2.46E-09		2.59E-09			2.07E-07
Tb427.04.4810	hypothetical protein, conserved		Tb927.4.4810	34	7	28	F	1.68E-08	1.41E-08	3.39E-07			1.01E-06		3.45E-08	6.53E-07
Tb427.04.4830	amino acid transporter, putative		Tb427.04.4850;Tb427.04.4870;Tb927.4.4850;Tb927.4.4870	4	3	7.1	F	1.40E-08	4.04E-09
Tb427.04.4860	amino acid transporter 8, putative (AATP8)		Tb927.4.4860	38	4	11.8	F	5.49E-08	6.10E-08	3.47E-09		3.74E-08			3.84E-08
Tb427.04.4910	3,2-trans-enoyl-CoA isomerase, mitochondrial precursor, putative		Tb927.4.4910	142	8	23.8	F	4.97E-08	3.27E-07	5.00E-07		2.06E-08	1.60E-06	8.18E-07	5.20E-07	1.82E-06
Tb427.04.4930	unspecified product		Tb427.08.7490;Tb927.4.4930;Tb927.8.7490	28	10	6.2	F	8.48E-09	2.02E-10	5.20E-09		1.84E-08	1.20E-08		1.14E-09
Tb427.04.5000	unspecified product		Tb427.08.7420;Tb927.4.5000;Tb927.8.7420	53	16	20.7	F	1.21E-09	3.52E-08	4.09E-09					1.20E-07	9.13E-08
Tb427.04.5010	unspecified product			83	38	71.8	T	7.84E-08	6.46E-09	7.85E-08	4.95E-08		9.42E-08		9.96E-07	9.25E-07
Tb427.04.5020	unspecified product		Tb427.08.7400;Tb927.4.5020;Tb927.8.7400	3	4	2.5	F	2.15E-09
Tb427.04.5130	hypothetical protein, conserved		Tb927.4.5130	10	5	19.2	F	1.52E-08	8.53E-10	1.02E-07					5.12E-08
Tb427.04.5220	hypothetical protein		Tb927.4.5220	7	4	15	F		3.53E-08	4.03E-09
Tb427.04.560	dynein heavy chain, putative		Tb927.4.560	405	102	26.3	T	1.23E-07	1.51E-09	5.19E-10	3.91E-09	5.71E-07		1.50E-07	7.01E-07	8.53E-08
Tb427.04.590	hypothetical protein, conserved		Tb927.4.590	200	30	41.7	T	2.35E-07	7.71E-08	1.44E-08		2.66E-08	1.38E-07	2.84E-06	1.17E-06	8.91E-07
Tb427.04.600	hypothetical protein, conserved		Tb927.4.600	204	15	49.2	F	1.63E-08	3.83E-07	1.26E-06		1.40E-08	1.74E-05	6.00E-06	3.96E-08	4.32E-06
Tb427.04.630	hypothetical protein, conserved		Tb927.4.630	70	17	52.5	F	5.58E-09		3.00E-07		1.84E-07	2.53E-06	2.99E-06	1.60E-07
Tb427.04.730	hypothetical protein, conserved		Tb927.4.730	12	7	17.7	F								4.88E-08	2.77E-08
Tb427.04.750	50S ribosomal protein L7Ae, putative			21	5	38.6	F	4.59E-08	9.02E-08			1.90E-07
Tb427.04.760	gamma-adaptin 1, putative		Tb927.4.760	76	21	35.7	T	5.48E-08	7.26E-08						1.20E-08
Tb427.04.800	unspecified product (TOR-like 1)		Tb927.4.800	4	3	1.3	F	7.21E-10
Tb427.04.870	dynein heavy chain, putative		Tb927.4.870	24	14	3.1	F	2.18E-08
Tb427.04.980	actin, putative		Tb927.4.980	21	10	33.1	F			7.24E-08			1.38E-07
Tb427.05.1090	threonyl-tRNA synthetase, putative		Tb927.5.1090	216	33	38.8	F	3.16E-07	7.37E-07			2.36E-06
Tb427.05.1160	hypothetical protein, conserved		Tb927.5.1160	168	16	48.2	T	1.20E-06	5.00E-07	4.96E-07	7.59E-07		3.28E-07		2.94E-06	8.18E-06
Tb427.05.120	expression site-associated gene (ESAG) protein, putative		Tb927.5.120	11	4	22.4	F		3.67E-09	2.28E-09					2.89E-09	2.89E-07
Tb427.05.1200	exosome component CSL4 (CSL4)		Tb927.5.1200	8	2	12.6	F	4.65E-09	1.72E-09				1.72E-07
Tb427.05.1210	short-chain dehydrogenase, putative		Tb927.5.1210	479	21	65.9	T	2.92E-06	4.96E-07	7.21E-07	7.97E-07	3.69E-06	3.98E-07	3.92E-07	4.31E-06	1.25E-05
Tb427.05.1260	hypothetical protein, conserved		Tb927.5.1260	11	6	14.1	F	3.04E-09							4.84E-07
Tb427.05.1300	vacuolar proton translocating ATPase subunit A, putative		Tb927.5.1300	132	22	35.5	F	3.08E-07	1.28E-08	4.83E-10					6.70E-07	1.66E-06
Tb427.05.1380	hypothetical protein		Tb927.5.1380	1	2	11.5	F		1.65E-08
Tb427.05.1410	64 kDa invariant surface glycoprotein (ISG64)		Tb927.5.1410	159	27	53.3	T	1.06E-07	1.43E-07	6.83E-07	5.61E-07				2.28E-08	3.34E-07
Tb427.05.1430	64 kDa invariant surface glycoprotein (ISG64)			134	14	27.7	F	6.38E-08	2.86E-07	1.53E-06	6.50E-07				1.63E-07	9.26E-07
Tb427.05.1460	hypothetical protein, conserved		Tb927.5.1460	85	10	37.4	F	3.92E-07	1.40E-07	9.53E-08		2.96E-06	6.32E-07
Tb427.05.1510	hypothetical protein, conserved		Tb927.5.1510	110	17	55.8	T	3.19E-08	7.67E-08	1.05E-06		1.80E-07	3.57E-07	1.27E-06	1.84E-07	4.44E-07
Tb427.05.1620	hypothetical protein, conserved		Tb927.5.1620	15	4	23.7	F	2.05E-08	1.29E-07	6.74E-08			1.92E-07		2.63E-08
Tb427.05.1700	replication Factor A 28 kDa subunit, putative		Tb927.5.1700	24	4	25.1	F	8.34E-08	2.75E-08
Tb427.05.1710	ribonucleoprotein p18, mitochondrial precursor, putative		Tb927.5.1710	37	8	51.1	F	6.91E-07	2.60E-07	2.54E-07					2.77E-07	1.30E-06
Tb427.05.1790	hypothetical protein, conserved		Tb927.5.1790	5	4	7	F			1.58E-10					6.63E-08
Tb427.05.1840	hypothetical protein, conserved		Tb927.5.1840	6	2	32	F		8.42E-09					7.94E-06
Tb427.05.2080	guanosine monophosphate reductase, putative		Tb927.5.2080	52	13	36	T			2.41E-07	2.77E-07	1.47E-06	1.37E-07		2.56E-07	2.47E-06
Tb427.05.2390	hypothetical protein, conserved		Tb927.5.2390	27	7	20.8	F		2.36E-07	8.21E-08			2.58E-08		2.63E-08
Tb427.05.2520	hypothetical protein, conserved		Tb927.5.2520	1	2	1.4	F		6.36E-09
Tb427.05.2780	mitochondrial DNA polymerase beta		Tb927.5.2780	25	13	35.9	F	3.62E-08		1.04E-08					6.39E-07	3.99E-07
Tb427.05.300	thymine-7-hydroxylase, putative (TLP5)		Tb927.5.300;Tb927.5.300b	18	9	21.9	F		4.59E-08	3.21E-08			1.11E-08		3.72E-08
Tb427.05.3010	hypothetical protein, conserved		Tb927.5.3010	54	12	24.8	F		1.38E-09	1.51E-08			1.05E-06		1.36E-07	1.08E-07
Tb427.05.3030	intraflagellar transport protein IFT122, putative (IFT122B)		Tb927.5.3030	19	7	6.2	F	4.44E-08				1.24E-08
Tb427.05.3100	hypothetical protein		Tb927.5.3100	6	3	14.2	F		1.78E-08				2.74E-07
Tb427.05.3110	hypothetical protein, conserved		Tb927.5.3110	24	5	34.4	F	3.08E-07	2.10E-08	2.25E-08		1.59E-07	3.45E-07	3.43E-06	1.08E-07
Tb427.05.3120	translation initiation factor, putative		Tb927.5.3120	13	4	8.3	F	6.92E-09	3.67E-08	6.76E-08		1.44E-07			8.01E-09
Tb427.05.350	75 kDa invariant surface glycoprotein, putative (ISG75)		Tb927.5.350	9	30	38.5	F		1.75E-08
Tb427.05.3570	hypothetical protein, conserved		Tb927.5.3570	7	2	7.7	F		6.31E-09	6.20E-09			3.88E-07
Tb427.05.360	75 kDa invariant surface glycoprotein (ISG75)		Tb927.5.360	331	65	69.8	T	7.68E-07	5.46E-07	3.98E-08	1.71E-06				5.22E-07	8.57E-07
Tb427.05.3610	delta-adaptin, putative		Tb927.5.3610	9	3	2.3	F		5.52E-10	1.31E-09					1.65E-08
Tb427.05.3640	hypothetical protein, conserved		Tb927.5.3640	8	4	23	F	1.55E-08	4.66E-09				1.71E-08		3.42E-08
Tb427.05.370	75 kDa invariant surface glycoprotein, putative (ISG75)			81	37	49.7	T	1.55E-08	1.32E-07	1.45E-08	9.87E-08				8.05E-08
Tb427.05.3700	hypothetical protein, conserved		Tb927.5.3700	2	3	14	F							2.13E-06
Tb427.05.3710	essential neutral sphingomyelinase (TbnSMase)		Tb927.5.3710	11	5	9.3	F								9.79E-08	5.21E-07
Tb427.05.400	75 kDa invariant surface glycoprotein, putative (ISG75)			3	27	33.5	F		4.80E-09		4.64E-08
Tb427.05.4010	hypothetical protein		Tb927.5.4010	55	8	35.9	F	3.60E-08	1.16E-07	2.90E-08	9.68E-07
Tb427.05.4040	hypothetical protein, conserved		Tb927.5.4040	9	7	12.4	F		6.17E-09					3.61E-07	2.42E-08
Tb427.05.410	hypothetical protein		Tb927.5.410	21	8	26.7	F		3.38E-09	1.23E-07
Tb427.05.4120	hypothetical protein, conserved			48	8	40.8	F	2.01E-06	3.80E-10	6.78E-07		4.11E-07	5.93E-07	5.79E-06	4.22E-07	4.57E-06
Tb427.05.4240	histone H4, putative			44	4	40	F	1.10E-06			7.32E-07	2.10E-06	1.30E-06	1.93E-05	8.55E-09	1.48E-05
Tb427.05.4320	zinc finger protein family member, putative (FIP1)		Tb927.5.4320	5	3	16.1	F			4.23E-08
Tb427.05.4420	nucleolar RNA helicase II, putative		Tb927.5.4420	28	5	10.4	F	4.96E-07	2.46E-10			1.46E-06			3.08E-09
Tb427.05.520	stomatin-like protein, putative		Tb927.5.520	11	5	9.6	F			1.34E-08			8.56E-09	2.28E-07	6.89E-08
Tb427.05.550	vacuolar ATP synthase, putative		Tb927.5.550	79	9	40.7	F	4.13E-07	1.39E-07	1.82E-07			1.96E-07		4.55E-07	3.57E-07
Tb427.05.610	acidic phosphatase, putative		Tb927.5.610	217	32	63.6	T	2.04E-07	3.81E-07	3.20E-07	2.68E-06		5.63E-09		3.03E-07	1.11E-06
Tb427.05.630	acidic phosphatase, putative		Tb927.5.630	678	41	62.3	T	2.59E-06	1.05E-06	3.18E-06	3.45E-06				1.47E-06	7.37E-06
Tb427.05.690	hypothetical protein, conserved			13	4	55	F			2.99E-07			1.80E-07	2.31E-06
Tb427.05.780	hypothetical protein, conserved		Tb927.5.780	6	4	9.8	F	5.38E-08	6.96E-10
Tb427.05.890	oligosaccharyl transferase subunit, putative		Tb927.5.890	97	31	41.3	T	3.06E-07	3.59E-09	1.57E-09		3.95E-07		7.72E-07	5.75E-07
Tb427.05.930	NADH-dependent fumarate reductase (FRDg)		Tb927.5.930	64	13	16.1	F	5.41E-09	1.67E-09					4.76E-08	8.83E-08
Tb427.05.940	NADH-dependent fumarate reductase, putative		Tb927.5.940	88	21	30.8	T	1.65E-08	2.18E-09					1.54E-07	3.29E-07	1.26E-07
Tb427.05.950	thioredoxin-like protein		Tb927.5.950	9	2	9.9	F	4.65E-08	2.17E-08
Tb427.06.1000	cysteine peptidase precursor (CP)		Tb427.06.1050;Tb427.06.1060;Tb427.06.960;Tb427.06.970;Tb427.06.990;Tb927.6.1010;Tb927.6.1020;Tb927.6.1050;Tb927.6.990	22	6	14.5	F		3.02E-08	1.06E-07					4.79E-07	5.70E-07
Tb427.06.1080	glyoxalase II (glxII)		Tb927.6.1080	8	2	11.8	F	1.14E-07	1.87E-08			9.79E-08
Tb427.06.1140	Alg9-like mannosyltransferase, putative		Tb927.6.1140	33	6	9.9	F	5.93E-08				7.96E-09			6.42E-08	1.54E-07
Tb427.06.1200	hypothetical protein, conserved		Tb927.6.1200	56	8	19	F		2.92E-08	9.74E-08			6.83E-07		2.41E-07	6.01E-07
Tb427.06.1250	hypothetical protein, conserved		Tb927.6.1250	36	12	28.1	T		5.71E-10	1.26E-07			2.32E-07		3.23E-08	1.14E-07
Tb427.06.1290	hypothetical protein, conserved		Tb927.6.1290	7	5	7.3	F		6.23E-09
Tb427.06.1470	hypothetical protein, conserved			28	12	38.6	F			1.71E-06			4.03E-06	1.17E-06
Tb427.06.1500	alkyl-dihydroxyacetone phosphate synthase (DHAP)		Tb927.6.1500	7	5	6.9	F								9.02E-08	1.17E-07
Tb427.06.1520	aquaporin 3, putative (AQP1)		Tb927.6.1520	89	6	26.5	F	5.48E-08	1.34E-07	3.62E-07			4.98E-07		1.33E-06	4.04E-07
Tb427.06.1570	2-hydroxy-3-oxopropionate reductase, putative		Tb927.6.1570	117	15	75	T	1.38E-06	1.78E-08	4.99E-08					1.95E-06	2.83E-06
Tb427.06.1650	single strand-specific nuclease, putative		Tb927.6.1650	85	9	32.6	F	3.16E-07	2.44E-07	2.55E-07			8.99E-07		2.29E-07	3.26E-07
Tb427.06.1770	kinesin, putative		Tb927.6.1770	4	3	4.6	F	5.09E-09	1.30E-10					3.82E-07
Tb427.06.1970	nuclear cap binding protein, putative (CBC20)		Tb927.6.1970	3	3	17.6	F	8.34E-08
Tb427.06.1980	hypothetical protein, conserved		Tb927.6.1980	16	3	6.5	F	2.67E-08	1.45E-08			1.35E-08			2.05E-08
Tb427.06.1990	hypothetical protein, conserved		Tb927.6.1990	3	2	6.8	F		8.67E-09
Tb427.06.2000	spliceosome-associated protein, putative		Tb927.6.2000	6	2	6.9	F			1.12E-08				1.50E-06
Tb427.06.2010	hypothetical protein, conserved		Tb927.6.2010	25	9	19.5	F			6.33E-08			3.75E-07		7.05E-08	8.61E-07
Tb427.06.2050	ribosome biogenesis regulatory protein (RRS1), putative		Tb927.6.2050	3	2	14.1	F	4.93E-08
Tb427.06.2150	cell division cycle protein 16, putative		Tb927.6.2150	9	5	8.2	F			1.05E-08		2.96E-07		7.25E-07
Tb427.06.2170	co-chaperone GrpE, putative		Tb927.6.2170	228	20	69.4	T	1.18E-05	1.76E-07	1.51E-08					4.64E-06	2.40E-05
Tb427.06.2190	hypothetical protein, conserved		Tb927.6.2190	10	5	20.9	F			1.09E-07			2.71E-07
Tb427.06.2230	hypothetical protein, conserved		Tb927.6.2230	38	14	19.2	T	1.90E-07	2.58E-09						1.94E-07	8.91E-08
Tb427.06.2250	rac serine-threonine kinase, putative		Tb927.6.2250	6	2	4.8	F	1.47E-08						2.41E-07
Tb427.06.2320	hypothetical protein, conserved	Tb427.06.2260	Tb927.6.2320	22	5	27.7	F	5.28E-09	4.00E-08	2.07E-08		9.10E-08			2.75E-07
Tb427.06.2420	p22 protein precursor		Tb927.6.2420	31	7	44.5	F	9.33E-07	1.66E-08				3.42E-08	6.76E-07	2.48E-07	3.13E-06
Tb427.06.2440	hypothetical protein, conserved		Tb927.6.2440	39	12	40.5	F	6.08E-09	3.44E-08	9.00E-08				2.18E-06
Tb427.06.2460	ubiquitin fusion degradation protein 2, putative		Tb927.6.2460	2	3	3.5	F	7.33E-10	3.46E-10
Tb427.06.2490	hypothetical protein, conserved		Tb927.6.2490	4	2	11.3	F								4.85E-08
Tb427.06.2640	importin alpha subunit, putative (TbKap60)		Tb927.6.2640	34	6	14.4	F	1.55E-07	3.36E-09			1.38E-07		6.83E-07
Tb427.06.2790	L-threonine 3-dehydrogenase, putative		Tb927.6.2790	329	19	72.9	T	7.40E-07	1.37E-06	5.40E-08		1.11E-06	3.04E-07	9.64E-07	4.80E-06	5.63E-06
Tb427.06.2860	hypothetical protein, conserved		Tb927.6.2860	22	8	24	F			9.59E-08			7.56E-08
Tb427.06.3000	fatty acid desaturase, putative		Tb927.6.3000	88	2	5.2	F			4.02E-08			4.06E-07		2.30E-07
Tb427.06.3050	aldehyde dehydrogenase family, putative		Tb927.6.3050	139	22	49.9	F	2.62E-07	1.58E-08	1.55E-08					7.88E-07	2.19E-06
Tb427.06.3100	hypothetical protein, conserved		Tb927.6.3100	376	19	51.5	F		1.14E-07	1.62E-06		5.90E-08	1.08E-05	4.51E-06	1.21E-08
Tb427.06.3610	hypothetical protein, conserved		Tb927.6.3610	12	5	15.4	F			2.82E-08			1.82E-08		1.89E-07
Tb427.06.3630	sphingosine 1-phosphate lyase, putative (SPL)		Tb927.6.3630	19	6	10.8	F	2.54E-08							4.47E-08	1.15E-07
Tb427.06.3650	ADP-ribosylation factor, putative		Tb927.6.3650	46	7	43.2	F	2.64E-06	3.78E-07	9.16E-07		1.04E-06	9.76E-07	1.32E-06
Tb427.06.3870	RNA-binding protein, putative (SGN1)			7	3	24.3	F	1.67E-07
Tb427.06.3930	hypothetical protein, conserved		Tb927.6.3930	45	15	41.1	F			7.27E-08			4.09E-07	5.83E-06	4.70E-07	1.85E-07
Tb427.06.4000	small glutamine-rich tetratricopeptide repeat protein, putative (SGT)		Tb927.6.4000	106	23	63.7	F	3.51E-07	4.25E-07	1.63E-07		7.31E-08
Tb427.06.4030	superoxide dismutase, putative		Tb927.6.4030	5	3	17.9	F	4.15E-08		1.05E-07					2.00E-08
Tb427.06.4090	chaperonin HSP60, mitochondrial precursor, putative (HSP60)		Tb927.6.4090	6	4	5.9	F								5.24E-08
Tb427.06.4180	hypothetical protein, conserved		Tb927.6.4180	16	5	36.2	F	1.77E-08	5.43E-08			8.45E-08			7.32E-08
Tb427.06.4210	aldehyde dehydrogenase, putative (ALDH)		Tb927.6.4210	68	16	37.6	F					3.40E-08			6.72E-07	1.91E-06
Tb427.06.4250	hypothetical protein, conserved		Tb927.6.4250	16	3	16.9	F	1.30E-08	2.37E-08	6.91E-08			2.11E-07		3.55E-08
Tb427.06.4260	hypothetical protein, conserved		Tb927.6.4260	108	9	33.4	F	1.77E-07	3.70E-07	4.40E-07	4.25E-07				8.63E-08	4.36E-07
Tb427.06.4330	hypothetical protein, conserved		Tb927.6.4330	5	3	14.1	F	4.48E-08
Tb427.06.4370	eukaryotic translation initiation factor 3 subunit 7-like protein		Tb927.6.4370	19	4	5.8	F	7.25E-09	1.80E-09	1.54E-09					5.18E-08	1.88E-07
Tb427.06.4390	kinesin, putative		Tb927.6.4390	12	7	8.6	F	1.04E-08	7.40E-11
Tb427.06.4440	hypothetical protein, conserved		Tb927.6.4440	124	13	46.6	F	2.80E-07	1.52E-06	4.76E-07	3.03E-07	4.78E-08	2.08E-07		6.19E-08
Tb427.06.4590	glutamyl-tRNA synthetase, putative		Tb927.6.4590	2	2	4.4	F	3.70E-08
Tb427.06.4740	importin-alpha re-exporter protein, putative		Tb927.6.4740	53	20	25.5	F	1.42E-08	1.01E-07			6.31E-09
Tb427.06.4770	hypothetical protein, conserved		Tb927.6.4770	76	24	30.9	F	1.23E-07	5.29E-08	3.83E-10	1.31E-07	7.92E-09		8.58E-07
Tb427.06.4860	S-adenosylmethionine synthetase, putative (METK1)	Tb427.06.4920;Tb427.06.4850;Tb427.06.4900;Tb427.06.4840;Tb427.06.4880;Tb427.06.4870;Tb427.06.4910	Tb427.06.4890;Tb927.6.4850;Tb927.6.4870;Tb927.6.4890	11	3	8.3	F		8.36E-08	2.01E-09			3.48E-08		1.18E-08
Tb427.06.5000	hypothetical protein, conserved		Tb927.6.5000	14	2	5.6	F		6.06E-10	7.23E-09					3.11E-08	1.86E-07
Tb427.06.5010	hypothetical protein, conserved		Tb927.6.5010	5	2	7.3	F			3.12E-08
Tb427.06.5050	V-type ATPase, C subunit, putative		Tb927.6.5050	9	2	10.3	F	2.12E-07								2.65E-06
Tb427.06.5070	hypothetical protein, conserved		Tb927.6.5070	46	14	37.9	F			2.82E-07			1.80E-07		2.97E-08	1.40E-06
Tb427.06.5080	hypothetical protein, conserved		Tb927.6.5080	13	3	4.9	F	3.97E-08							5.18E-08
Tb427.06.5110	damage-specific DNA binding protein, putative		Tb927.6.5110	2	4	3.9	F							3.01E-07
Tb427.06.5160	retrotransposon hot spot protein (RHS, pseudogene), putative		Tb927.6.5160	6	7	10.5	F		2.20E-08					2.37E-07
Tb427.06.700	alanyl-tRNA synthetase, putative		Tb927.6.700	60	27	32.3	T	1.10E-08	1.97E-07			2.14E-08
Tb427.06.840	unspecified product		Tb927.6.840	5	3	10	F			3.40E-09			6.50E-08
Tb427.06.940	metacaspase MCA2 (MCA2)		Tb927.6.940	7	3	10.1	F								1.84E-07	2.45E-07
Tb427.07.1130	trypanothione/tryparedoxin dependent peroxidase 2 (TDPX2)		Tb927.7.1130	13	9	51.5	F	2.74E-07	2.51E-08	1.45E-07
Tb427.07.1140	trypanothione/tryparedoxin dependent peroxidase 3 (TDPX3)			27	10	53.4	F	2.86E-07	2.71E-08	6.20E-09					2.09E-08	6.22E-07
Tb427.07.1290	hypothetical protein, conserved		Tb927.7.1290	28	6	37.2	F		1.36E-07	9.16E-08			9.05E-08	5.64E-07	3.78E-08
Tb427.07.1300	protein disulfide isomerase, putative		Tb927.7.1300	794	41	73.5	T	6.85E-06	9.16E-06	2.10E-06	2.43E-06	1.27E-07	9.64E-08		2.88E-05	1.91E-05
Tb427.07.1330	hypothetical protein, conserved		Tb927.7.1330	13	2	5.4	F	5.38E-07	1.04E-07			4.34E-08			1.17E-06
Tb427.07.1380	hypothetical protein, conserved		Tb927.7.1380	4	2	7.3	F		2.76E-08
Tb427.07.1420	hypothetical protein, conserved		Tb927.7.1420	9	6	3.7	F	3.83E-09				2.20E-09
Tb427.07.1580	hypothetical protein, conserved		Tb927.7.1580	35	12	14.9	F		5.77E-08
Tb427.07.1670	hypothetical protein, conserved		Tb927.7.1670	60	9	55.4	F	3.03E-07	2.16E-07	2.24E-06	8.65E-07		2.21E-07	1.97E-05
Tb427.07.180	hypothetical protein		Tb927.7.180	390	30	54.7	T	1.70E-09	7.45E-06	1.17E-06	5.64E-06		2.83E-06	4.51E-06	9.18E-08	7.32E-07
Tb427.07.190	thimet oligopeptidase A, putative (OPA)		Tb927.7.190	30	11	21.5	F	4.63E-08							1.84E-07	1.77E-07
Tb427.07.2070	heat shock protein DNAJ, putative		Tb927.7.2070	35	8	22	F			2.38E-07		6.96E-08	1.13E-07	8.87E-06
Tb427.07.2100	GMP synthase, putative		Tb927.7.2100	7	5	7.3	F	3.52E-07
Tb427.07.2190	hypothetical protein, conserved		Tb927.7.2190	185	12	43.2	T	1.61E-06	9.88E-07	6.85E-07	2.95E-07	2.36E-07	7.95E-07		7.73E-07	3.61E-06
Tb427.07.2240	hypothetical protein, conserved		Tb927.7.2240	62	10	21.3	F	3.46E-07	6.91E-09	2.96E-08		1.17E-08	1.23E-07		2.51E-08
Tb427.07.2340	40S ribosomal protein S15, putative		Tb927.7.2340	113	7	38.8	F	2.63E-07	2.81E-07	4.00E-07	6.47E-06	2.03E-06	1.45E-06	3.15E-05	7.04E-09	1.08E-06
Tb427.07.2390	hypothetical protein, conserved		Tb927.7.2390	4	3	4.2	F								6.97E-09
Tb427.07.2400	tyrosyl-tRNA synthetase, putative		Tb927.7.2400	18	8	31.1	F		1.86E-07
Tb427.07.2440	pyrroline-5-carboxylate reductase, putative (P5CR)		Tb927.7.2440	56	6	35.9	F	1.64E-07				1.30E-05			7.07E-09
Tb427.07.2570	mRNA processing protein, putative		Tb927.7.2570	169	20	58.4	F	4.27E-08	1.23E-08	6.04E-07	3.72E-08		2.94E-06		4.68E-07	3.03E-06
Tb427.07.2590	prefoldin, putative		Tb927.7.2590	5	2	15.9	F	8.35E-08
Tb427.07.2620	hypothetical protein, conserved		Tb927.7.2620	27	8	22.4	F		8.38E-09	1.05E-07			1.54E-06	8.86E-07	4.14E-08
Tb427.07.2650	hypothetical protein, conserved		Tb927.7.2650	101	27	45.6	T	1.30E-07	8.06E-09	1.38E-07	3.06E-07	3.12E-09	3.41E-09		2.91E-07	3.08E-06
Tb427.07.270	ribosome biogenesis protein, putative		Tb927.7.270	14	6	18.1	F	2.55E-08		7.04E-09			4.04E-08
Tb427.07.2710	NADH-cytochrome b5 reductase, putative		Tb927.7.2710	33	11	48.1	F	1.78E-08	1.14E-07	3.20E-08					1.96E-07	2.08E-07
Tb427.07.2810	hypothetical protein, conserved		Tb927.7.2810	3	3	10.4	F			4.71E-08
Tb427.07.2820	histone H2A, putative		Tb427.07.2880;Tb927.7.2880	185	5	45.5	F	2.90E-06	6.79E-08	2.11E-06	1.99E-06	1.33E-05	4.66E-06	6.56E-06	1.42E-07	3.98E-06
Tb427.07.2950	hypothetical protein, conserved		Tb927.7.2950	86	14	24	F	4.45E-08	1.23E-08	4.28E-08		7.52E-09	3.24E-08		1.17E-07
Tb427.07.3040	hypothetical protein, conserved		Tb927.7.3040	20	9	18.7	F		1.00E-08					3.49E-06
Tb427.07.3050	hypothetical protein, conserved		Tb927.7.3050	68	25	25.6	T	1.01E-08	2.33E-09	2.68E-08			2.08E-08	6.94E-08	1.41E-07	1.24E-07
Tb427.07.3070	hypothetical protein, conserved		Tb927.7.3070	18	5	11.8	F								2.82E-07
Tb427.07.3080	hypothetical protein, conserved		Tb927.7.3080	16	5	16.8	F			3.05E-08			3.93E-07
Tb427.07.3410	centrin, putative		Tb927.7.3410	64	7	72.5	F	6.88E-07	1.98E-07	5.40E-08	6.56E-07	6.61E-07	1.34E-07	7.17E-06	6.74E-08	3.11E-06
Tb427.07.3450	I/6 autoantigen			33	12	64.6	F	7.47E-08	2.74E-08	2.41E-07			1.46E-06		6.88E-08
Tb427.07.3470	p22 protein precursor, putative		Tb927.7.3470	13	4	12.3	F			8.85E-08				3.01E-06	4.89E-08
Tb427.07.3540	hypothetical protein, conserved		Tb927.7.3540	3	2	12.5	F		1.77E-08
Tb427.07.3550	hypothetical protein, conserved		Tb927.7.3550	76	19	16.4	F		3.58E-09	1.51E-08					9.97E-08	3.45E-07
Tb427.07.3630	TPR-repeat-containing chaperone protein DNAJ, putative		Tb927.7.3630	415	39	60.2	T	1.03E-06	9.60E-08	1.44E-06	1.51E-06		5.49E-06		1.57E-06	6.09E-06
Tb427.07.3700	hypothetical protein, conserved		Tb927.7.3700	6	3	11.5	F			4.21E-08
Tb427.07.3740	hypothetical protein, conserved		Tb927.7.3740	8	3	3.8	F		1.32E-09
Tb427.07.3770	hypothetical protein, conserved		Tb927.7.3770	8	5	7.8	F	4.97E-08	1.32E-10						1.19E-08
Tb427.07.3870	hypothetical protein, conserved		Tb927.7.3870	28	5	18.1	F			3.14E-07			9.17E-07		4.91E-08	4.41E-07
Tb427.07.3880	protein kinase, putative		Tb927.7.3880	19	8	12.8	F		4.95E-08			1.91E-10
Tb427.07.3940	mitochondrial carrier protein, putative		Tb927.7.3940	14	3	11.5	F								8.64E-08
Tb427.07.4140	hypothetical protein, conserved		Tb927.7.4140	38	9	60.6	F	8.28E-07	2.33E-08			2.69E-07		1.70E-06	1.98E-07
Tb427.07.4180	fatty acid elongase, putative		Tb927.7.4180	152	8	30.9	F	4.63E-07	8.29E-08			5.36E-07		2.04E-06	1.98E-06	2.94E-06
Tb427.07.4190	hypothetical protein, conserved			22	6	46.2	F	1.44E-07		1.23E-06			3.57E-07
Tb427.07.4260	hypothetical protein, conserved		Tb927.7.4260	57	9	36.5	T	1.15E-07	2.07E-07	3.52E-07			3.26E-07		7.55E-08	2.00E-07
Tb427.07.4520	hypothetical protein, conserved		Tb927.7.4520	3	2	13.4	F	1.88E-07
Tb427.07.4550	60S ribosomal protein-like		Tb927.7.4550	2	2	27.3	F								6.85E-09	9.32E-07
Tb427.07.4570	inosine-guanine nucleoside hydrolase (IG-NH)		Tb927.7.4570	38	8	20.2	F	8.81E-08	1.14E-07	1.71E-07			3.38E-09		5.83E-08	4.52E-08
Tb427.07.4690	hypothetical protein		Tb927.7.4690	3	2	11.9	F			7.75E-09					3.87E-09
Tb427.07.4700	hypothetical protein, conserved		Tb927.7.4700	5	3	5.6	F	1.24E-08	1.53E-09
Tb427.07.4710	hypothetical protein, conserved		Tb927.7.4710	5	3	13.5	F	7.18E-08							2.57E-08
Tb427.07.4790	proteasome beta 6 subunit (BETA6)		Tb927.7.4790	21	7	33.3	F	1.74E-06	2.51E-08
Tb427.07.5020	60S ribosomal protein L19, putative	Tb427.07.5000	Tb927.7.5020	34	9	20.4	F	5.24E-09		8.43E-07		2.15E-07	3.95E-06
Tb427.07.510	hypothetical protein, conserved		Tb927.7.510	16	6	17.7	F		7.04E-09	6.60E-08		3.03E-08	9.24E-08		2.51E-07
Tb427.07.5160	deoxyuridine triphosphatase, putative		Tb927.7.5160	44	7	19.2	F	1.00E-07	1.41E-07	1.05E-07					4.42E-07	9.71E-07
Tb427.07.5180	60S ribosomal protein L23a, putative		Tb927.7.5170;Tb927.7.5180	92	11	51.2	F	2.60E-06	2.80E-09	7.16E-09	1.96E-07	3.36E-06	8.84E-07	9.45E-06	6.10E-09
Tb427.07.5210	hypothetical protein, conserved		Tb927.7.5210	4	4	5.2	F		8.03E-09
Tb427.07.540	chaperone protein DNAj, putative		Tb927.7.540	2	2	4.6	F								6.25E-09
Tb427.07.5530	hypothetical protein, conserved		Tb927.7.5530	3	2	6.8	F			1.47E-08
Tb427.07.5700	hypothetical protein, conserved		Tb927.7.5700	11	6	18.8	F								8.40E-08
Tb427.07.5750	hypothetical protein, conserved		Tb927.7.5750	1	2	1.9	F							3.54E-07
Tb427.07.5820	Monooxygenase, putative		Tb927.7.5820	3	2	4.7	F								2.21E-08
Tb427.07.6000	hypothetical protein, conserved		Tb927.7.6000	7	2	5.9	F								1.25E-07
Tb427.07.6080	receptor-type adenylate cyclase GRESAG 4, putative		Tb927.7.6070	2	7	6.2	F	5.58E-10
Tb427.07.6090	hypothetical protein, conserved		Tb927.7.6090	138	39	45.8	F	3.34E-07	4.01E-07		4.53E-08				1.89E-08
Tb427.07.6260	hypothetical protein, conserved		Tb927.7.6260	103	14	50.3	F		1.61E-07	1.13E-06			5.24E-06		3.06E-07	3.42E-06
Tb427.07.6440	hypothetical protein, conserved		Tb927.7.6440	8	4	24.3	F	3.98E-08	4.74E-08						1.82E-07	1.87E-06
Tb427.07.6460	FG-GAP repeat protein, putative		Tb927.7.6460	11	4	7	F	6.82E-10	6.20E-09						1.71E-08
Tb427.07.6490	hypothetical protein, conserved		Tb927.7.6490	43	9	46.6	F		6.95E-07	3.46E-09	1.83E-07
Tb427.07.6550	hypothetical protein, conserved		Tb927.7.6550	57	4	16.3	F		3.24E-07	3.83E-08
Tb427.07.6570	hypothetical protein, conserved		Tb927.7.6570	129	18	74	T		1.17E-06	1.90E-07	9.03E-07
Tb427.07.6580	hypothetical protein		Tb927.7.6580	27	16	44.7	T		1.17E-08
Tb427.07.6590	hypothetical protein, conserved			17	10	20.9	T		7.67E-09		2.11E-08
Tb427.07.6600	hypothetical protein, conserved		Tb927.7.6600	53	9	48.1	F		4.40E-07	2.93E-07	2.81E-07		2.51E-07	1.81E-07	7.67E-09	7.90E-07
Tb427.07.6770	hypothetical protein, conserved		Tb927.7.6770	16	3	34	F	1.04E-08	3.24E-08			6.36E-07			1.50E-08
Tb427.07.6800	hypothetical protein, conserved		Tb927.7.6800	10	5	14.8	F	1.17E-07		1.06E-08		1.31E-08				2.66E-07
Tb427.07.6860	expression site-associated gene (ESAG) protein, putative			46	14	24.6	T		7.58E-08	3.04E-08					1.39E-07
Tb427.07.6890	hypothetical protein, conserved		Tb927.7.6890	5	3	15.4	F	2.71E-07	1.70E-08					3.87E-07
Tb427.07.6960	ubiquitin-conjugating enzyme, putative		Tb927.7.6960	11	4	13.9	F	7.28E-09	1.67E-09	1.30E-08			4.29E-08		7.28E-08
Tb427.07.6980	hypothetical protein, conserved		Tb927.7.6980	25	19	13.8	F	2.96E-08	1.75E-10	3.38E-09		5.02E-10		5.62E-08	1.19E-10
Tb427.07.7010	hypothetical protein, conserved			53	7	48.1	F	4.95E-08	2.19E-08	1.52E-07		1.29E-07	8.48E-07	9.89E-06	1.59E-07	2.53E-06
Tb427.07.7070	hypothetical protein, conserved		Tb927.7.7070	5	5	12.9	F		6.02E-09	2.41E-08
Tb427.07.7080	mitochondrial glycoprotein-like protein		Tb927.7.7080	84	9	30.6	F		1.04E-07	1.28E-07			1.21E-08	4.32E-06	4.34E-07	7.03E-07
Tb427.07.7280	RNA-binding protein, putative		Tb927.7.7280	13	4	10.9	F			1.86E-08				1.52E-06
Tb427.07.7460	hypothetical protein, conserved		Tb927.7.7460	61	9	67.7	F	1.83E-06	2.58E-07	1.11E-06	1.61E-06	5.03E-07	3.73E-06	1.12E-06
Tb427.07.7530	receptor-type adenylate cyclase GRESAG 4, putative		Tb927.7.7530	72	31	27.9	F	1.62E-07	2.08E-08						5.42E-08
Tb427.07.830	telomerase-associated protein, putative		Tb927.7.830	5	3	1.1	F	1.61E-09
Tb427.07.900	hypothetical protein, conserved		Tb927.7.900	93	15	32.6	F		2.07E-08	2.36E-09				5.13E-07	4.46E-07	1.42E-06
Tb427.07.910	hypothetical protein, conserved		Tb927.7.910	7	3	5	F								3.44E-08
Tb427.07.940	protein kinase C substrate protein, heavy chain, putative		Tb927.7.940	59	12	23.1	F	4.50E-07	3.48E-08	3.57E-09			8.10E-08	1.83E-07	2.25E-07	9.69E-07
Tb427.07.990	chaperone protein DNAj, putative		Tb927.7.990	14	11	17.9	T	4.07E-10							6.23E-08
Tb427.08.1110	40S ribosomal protein S9, putative		Tb427.10.5610;Tb927.10.5610	31	9	40	F	1.56E-06	1.90E-08	1.40E-07	1.10E-06			1.82E-05
Tb427.08.1180	vacuolar-type Ca2+ATPase 1 (TbA1)		Tb927.8.1180	19	23	23.4	F	5.28E-09							3.79E-08
Tb427.08.1200	vacuolar-type Ca2+ATPase 2 (TbA2)		Tb927.8.1200	114	22	23.2	F	2.63E-08		4.45E-09		1.73E-08	4.23E-08		1.21E-07	1.58E-08
Tb427.08.1210	hypothetical protein, conserved		Tb927.8.1210	32	7	46.5	F	3.69E-08	8.41E-08		2.81E-08					9.21E-08
Tb427.08.1230	hypothetical protein, conserved			6	4	23.5	F	8.72E-07				1.31E-06	3.33E-08
Tb427.08.1290	hypothetical protein, conserved		Tb927.8.1290	25	4	3.6	F	5.59E-09	1.16E-08	4.20E-08		9.57E-09	3.20E-07		2.03E-08
Tb427.08.1420	acyl-CoA dehydrogenase, mitochondrial precursor, putative		Tb927.8.1420	9	5	15.2	F	1.38E-09							3.14E-08
Tb427.08.1500	hypothetical protein, conserved		Tb927.8.1500	1	3	7	F							5.71E-07
Tb427.08.1590	ubiquitin-protein ligase, putative (upl3)		Tb927.8.1590	77	40	10.1	T	1.97E-08	1.19E-11			1.82E-09			1.31E-10
Tb427.08.1600	lysyl-tRNA synthetase, putative		Tb927.8.1600	28	14	21.9	F	8.59E-08	1.74E-08
Tb427.08.1710	protein phosphatase 2A, regulatory subunit B, putative		Tb927.8.1710	4	3	7.2	F		2.64E-08
Tb427.08.1720	phosphatidylglycerophosphate synthase-like protein, putative		Tb927.8.1720	5	2	4.9	F								1.28E-08
Tb427.08.1740	hypothetical protein, conserved		Tb927.8.1740	75	10	21.5	F	1.79E-08	1.13E-09	2.38E-08			5.57E-08	2.08E-07	1.44E-07	2.66E-07
Tb427.08.1960	hypothetical protein, conserved		Tb927.8.1960	15	4	9	F	1.45E-08	3.85E-08
Tb427.08.2000	cyclophilin, putative (NCP1)		Tb927.8.2000	10	3	12.6	F	1.04E-07		7.82E-08	4.28E-08
Tb427.08.2030	hypothetical protein, conserved		Tb927.8.2030	14	7	16.4	F			1.06E-07					4.38E-08	2.36E-07
Tb427.08.2050	mannose-1-phosphate guanyltransferase, putative		Tb927.8.2050	11	5	15.2	F		3.57E-08	1.85E-08			2.17E-08
Tb427.08.2070	hypothetical protein, conserved		Tb427.08.2280;Tb927.8.2260;Tb927.8.2070	70	7	49.7	F	7.80E-07	2.18E-07	1.79E-07		7.49E-07			2.77E-07	7.43E-06
Tb427.08.2080	hypothetical protein, conserved		Tb927.8.2080	46	8	37.1	F	1.07E-06	1.57E-07	1.12E-09	2.99E-07				4.17E-07	5.93E-07
Tb427.08.2160	multidrug resistance protein A (PGPA)		Tb927.8.2160	39	20	13.6	F	2.80E-08				8.95E-09			1.05E-08
Tb427.08.2210	pteridine reductase (PTR1)		Tb927.8.2210	4	2	12.7	F	5.59E-08				1.04E-08
Tb427.08.2250	hypothetical protein, conserved		Tb927.8.2250	6	6	6.8	F	6.24E-09	1.35E-09
Tb427.08.2310	(H)-ATPase G subunit, putative		Tb927.8.2310	21	2	28.4	F	1.12E-07	1.57E-07							1.55E-06
Tb427.08.2380	ABC transporter, putative		Tb927.8.2380	47	15	17	F	4.85E-08	2.55E-09			2.30E-08			7.86E-10
Tb427.08.2460	hypothetical protein, conserved		Tb927.8.2460	18	6	23.2	F		4.33E-09						6.10E-07
Tb427.08.2520	acetyl-CoA synthetase, putative		Tb927.8.2520	1	2	3.4	F		7.34E-10
Tb427.08.2630	kinesin, putative		Tb927.8.2630	27	15	20.4	F	2.89E-08		1.14E-08				7.31E-07	6.67E-08
Tb427.08.2640	ubiquitin-activating enzyme e1, putative (UBA1)		Tb927.8.2640	46	22	29	F	1.25E-07	4.39E-08
Tb427.08.2650	hypothetical protein, conserved		Tb927.8.2650	3	2	7.6	F			2.89E-08			1.84E-07
Tb427.08.2780	RNA-binding protein RBP10, putative (RBP10)		Tb927.8.2780	9	3	18.3	F	2.92E-10	8.44E-08
Tb427.08.2820	hypothetical protein, conserved		Tb927.8.2820	19	2	26.9	F	1.46E-09	1.38E-08	5.36E-10
Tb427.08.2860	hypothetical protein, conserved		Tb927.8.2860	6	4	7.1	F		8.50E-09
Tb427.08.2910	mannosyl-oligosaccharide 1,2-alpha-mannosidase IB, putative		Tb427.08.2920;Tb427.08.2930;Tb927.8.2910;Tb927.8.2920;Tb927.8.2930	5	4	7.1	F								3.41E-08
Tb427.08.3100	coronin, putative (CRN12)		Tb927.8.3100	15	6	15.3	F		1.84E-08
Tb427.08.3110	hypothetical protein, conserved		Tb927.8.3110	18	5	12.4	F			7.24E-08			3.12E-07		6.57E-09
Tb427.08.3250	dynein heavy chain, putative		Tb927.8.3250	5	13	2.6	T	1.44E-09
Tb427.08.3460	hypothetical protein, conserved		Tb927.8.3460	8	4	23.4	F		3.45E-08
Tb427.08.3520	hypothetical protein, conserved		Tb927.8.3520	6	2	4.9	F		2.82E-09	5.71E-10
Tb427.08.3660	protein transport protein Sec23 (SEC23.1)		Tb927.8.3660	9	5	5.4	F		1.89E-08
Tb427.08.3690	isocitrate dehydrogenase [NADP], mitochondrial precursor, putative (IDH)		Tb927.8.3690	96	19	48.1	F		1.92E-07	9.09E-08		1.01E-08	2.22E-07		9.99E-07	5.42E-07
Tb427.08.4060	flagellum-adhesion glycoprotein, putative		Tb427.08.4110;Tb927.8.4060;Tb927.8.4110	25	10	17.6	F								4.47E-07
Tb427.08.4210	hypothetical protein, conserved		Tb927.8.4210	6	3	11.2	F		3.31E-08
Tb427.08.4230	hypothetical protein, conserved		Tb927.8.4230	4	3	3.4	F								4.11E-09
Tb427.08.4360	hypothetical protein, conserved		Tb927.8.4360	5	4	3.2	F	4.80E-09							7.95E-10
Tb427.08.4390	translation initiation factor eif-2b beta subunit, putative (GCD2)		Tb927.8.4390	14	6	16.8	F			5.44E-08			1.45E-08
Tb427.08.4480	hypothetical protein, conserved		Tb927.8.4480	13	10	42.4	F	9.74E-09		1.13E-07			6.19E-07		8.53E-09
Tb427.08.4500	eukaryotic translation initation factor 4 gamma, putative		Tb927.8.4500	17	9	14	F	1.63E-08	1.66E-08					4.96E-07
Tb427.08.4550	hypothetical protein, conserved		Tb927.8.4550	4	2	15.8	F			1.34E-07
Tb427.08.480	phosphatidic acid phosphatase protein, putative		Tb927.8.480	136	7	18.1	F	2.00E-07	6.66E-07	2.24E-07		4.88E-08	5.29E-07	2.43E-07	9.80E-07	1.54E-06
Tb427.08.4830	U1 small nuclear ribonucleoprotein, putative (RBP24 U170K)		Tb927.8.4830	6	4	23	F						1.50E-07
Tb427.08.5090	DNA-directed RNA polymerase I largest subunit (RPA190)		Tb927.8.5090	5	4	3.1	F	1.54E-09
Tb427.08.5120	unspecified product		Tb927.8.5120	7	2	20.2	F	7.84E-09	2.78E-09	3.20E-08						5.00E-07
Tb427.08.5200	hypothetical protein, conserved		Tb927.8.5200	14	5	3.6	F		1.81E-10	4.35E-09				1.20E-07
Tb427.08.5240	hypothetical protein, conserved		Tb927.8.5240	9	3	2.6	F	8.82E-10				1.90E-08			5.00E-09
Tb427.08.5250	coatomer delta subunit, putative		Tb927.8.5250	14	9	19.6	F	5.73E-09	1.01E-08					8.72E-07
Tb427.08.5330	tyrosyl/methionyl-tRNA synthetase, putative		Tb927.8.5330	5	3	16.6	F	1.05E-07	3.75E-08
Tb427.08.5460	flagellar calcium-binding protein (Tb-44)		Tb927.8.5460;Tb927.8.5465;Tb927.8.5470	116	5	25.2	F	1.36E-06	3.28E-07	3.17E-08	9.09E-07	5.30E-08			5.25E-07	2.22E-06
Tb427.08.5640	hypothetical protein, conserved		Tb927.8.5640	9	5	21.3	F								1.61E-07	2.78E-07
Tb427.08.570	proteasome regulatory non-ATP-ase subunit 10		Tb927.8.570	158	15	48.9	F	1.71E-08	9.97E-07	7.36E-07			1.20E-06	9.73E-06
Tb427.08.5760	hypothetical protein, conserved		Tb927.8.5760	83	12	28.9	F	5.94E-08		5.50E-09			1.10E-07	1.94E-07	8.70E-07	3.69E-07
Tb427.08.5780	phosphatase of regenerating liver-type phosphatase, putative		Tb927.8.5780	4	2	26.1	F	1.82E-08
Tb427.08.5880	eukaryotic translation initiation factor 1A, putative		Tb927.8.5880	3	3	23.3	F	1.24E-07		3.05E-09
Tb427.08.5910	hypothetical protein		Tb927.8.5910	24	4	13.2	F		3.92E-08	1.90E-08
Tb427.08.6030	60S ribosomal protein L12, putative		Tb427tmp.211.4550;Tb927.8.6030;Tb927.9.14000	40	4	32.3	F	5.31E-07	3.77E-08	9.10E-08	8.00E-07	1.62E-06	3.22E-07	3.49E-06		8.77E-07
Tb427.08.6050	hypothetical protein, conserved		Tb927.8.6050	15	7	32	F			3.82E-07			3.81E-07		4.02E-08	4.40E-07
Tb427.08.6080	hypothetical protein, conserved		Tb927.8.6080	2	2	7.2	F								2.39E-08
Tb427.08.6240	hypothetical protein, conserved		Tb927.8.6240	8	5	26.3	F			1.77E-07			3.40E-07	3.20E-07
Tb427.08.6330	hypothetical protein, conserved		Tb927.8.6330	3	3	5.9	F		3.10E-09
Tb427.08.6360	hypothetical protein, conserved		Tb927.8.6360	30	12	14.2	F		9.46E-08					2.58E-07
Tb427.08.6390	lysophospholipase, putative (TbLysoPLA)		Tb927.8.6390	158	16	66.4	F	2.22E-06	1.59E-07	6.25E-08	1.20E-07	1.23E-07			1.20E-06	1.50E-05
Tb427.08.6480	hypothetical protein, conserved		Tb927.8.6480	14	6	18.9	F			9.80E-08			3.29E-07
Tb427.08.650	cation-transporting ATPase, putative		Tb927.8.650	79	16	15.5	F	1.30E-07	1.87E-09			8.25E-08			1.15E-08
Tb427.08.6640	hypothetical protein, conserved		Tb927.8.6640	8	4	10.3	F	3.99E-10	2.64E-10	8.10E-10					5.85E-08
Tb427.08.6710	hypothetical protein, conserved		Tb927.8.6710	7	8	14.3	F			2.84E-08						1.22E-07
Tb427.08.6720	hypothetical protein, conserved		Tb927.8.6720	138	14	26.8	F	2.61E-07	8.41E-07	7.30E-07	5.56E-07				8.49E-08	3.11E-07
Tb427.08.6730	hypothetical protein, conserved		Tb927.8.6730	207	20	29.3	T	2.05E-07	1.59E-06	5.30E-07	4.54E-07				2.13E-07
Tb427.08.680	unspecified product (KREPA5)			4	2	13	F			8.32E-08			1.60E-07	5.44E-07		1.46E-07
Tb427.08.6900	hypothetical protein, conserved		Tb927.8.6900	4	6	30.8	F		9.30E-09
Tb427.08.7040	hypothetical protein, conserved		Tb927.8.7040	27	6	38.6	F	1.01E-06	1.42E-07	3.88E-08					1.68E-07	4.36E-06
Tb427.08.7170	inositol polyphosphate 1-phosphatase, putative		Tb927.8.7170	43	14	36.4	F	4.30E-09	6.07E-08	2.94E-08					6.18E-07	5.70E-07
Tb427.08.7270	hypothetical protein, conserved		Tb927.8.7270	87	12	44.7	F	6.67E-09	2.95E-07	6.04E-07			1.37E-06	4.38E-06	2.34E-07
Tb427.08.730	nucleolar RNA-binding protein, putative		Tb927.8.730	10	2	7.9	F	5.69E-09	1.15E-07	4.99E-08		3.99E-08
Tb427.08.7530	3,2-trans-enoyl-CoA isomerase, mitochondrial precursor, putative		Tb927.8.7530	41	6	17.6	F		2.29E-07	2.83E-07			9.93E-07	3.60E-07	2.08E-07	9.62E-08
Tb427.08.7590	receptor-type adenylate cyclase GRESAG 4, putative		Tb927.8.7590	118	9	7.1	F	7.66E-08	3.33E-08	5.29E-08		9.81E-07	2.54E-07	3.46E-07	1.73E-07	2.68E-07
Tb427.08.7610	amino acid transporter 1, putative (AATP1)		Tb927.8.7610	38	5	15.4	F		5.93E-09	2.36E-09					2.56E-07
Tb427.08.7650	amino acid transporter, putative		Tb927.8.7650	2	4	12.7	F								1.78E-08
Tb427.08.7780	hypothetical protein, conserved		Tb927.8.7780	10	5	7.2	F		1.21E-08
Tb427.08.7910	receptor-type adenylate cyclase GRESAG 4 (pseudogene), putative			2	15	15.2	T	1.17E-08
Tb427.08.7980	vacuolar-type proton translocating pyrophosphatase 1 (TVP1)		Tb927.8.7980	164	18	23.8	F	1.96E-07	5.99E-10		5.00E-08	1.54E-07			3.79E-07	3.27E-07
Tb427.08.7990	hypothetical protein, conserved		Tb927.8.7990	3	3	0.6	F	9.27E-10
Tb427.08.8120	hypothetical protein, conserved		Tb927.8.8120	2	3	8.2	F			2.15E-09						3.62E-07
Tb427.08.8140	small GTP-binding rab protein, putative		Tb927.8.8140	6	3	4.9	F		5.94E-09	3.34E-09					4.81E-09
Tb427.08.8170	hypothetical protein, conserved		Tb927.8.8170	6	2	3.1	F								6.23E-09
Tb427.08.8230	amino acid transporter, putative		Tb427.08.8250;Tb427.08.8260;Tb927.8.8230;Tb927.8.8250;Tb927.8.8260	4	2	5.4	F	9.31E-09							3.98E-09	1.12E-06
Tb427.08.900	splicing factor TSR1 (TSR1)		Tb927.8.900	21	4	13.7	F	1.87E-08		6.71E-08			1.60E-07	8.91E-07
Tb427.08.920	ubiquitin-conjugating enzyme e2, putative		Tb927.8.920	6	2	14	F		6.06E-08
Tb427.10.1030	serine carboxypeptidase III precursor, putative (CBP1)		Tb927.10.1030	2	6	22.8	F						5.20E-08
Tb427.10.10390	trypanothione reductase		Tb927.10.10390	122	16	39.2	F	1.22E-08		6.02E-09					1.53E-06	2.30E-06
Tb427.10.1040	serine carboxypeptidase III precursor, putative (CBP1)		Tb927.10.1040;Tb927.10.1050	11	6	22.4	F			6.46E-09			6.89E-08		6.34E-08
Tb427.10.10400	hypothetical protein, conserved		Tb927.10.10400	8	4	13.2	F		6.39E-09	7.27E-08			4.77E-08	4.99E-07
Tb427.10.10610	protein tyrosine phosphatase, putative		Tb927.10.10610	15	5	24.5	F	5.70E-08						7.89E-07	7.88E-08	3.03E-07
Tb427.10.10700	splicing factor Prp31		Tb927.10.10700	84	14	51	F		1.41E-07	3.67E-07			1.42E-06	2.49E-06		8.60E-08
Tb427.10.10780	hypothetical protein, conserved			14	2	10.7	F	6.18E-08	1.41E-09						4.25E-08	2.24E-07
Tb427.10.10840	hypothetical protein, conserved		Tb927.10.10840	2	2	3.2	F	1.28E-08
Tb427.10.10880	ATP-binding cassette protein, putative		Tb927.10.10880	9	4	9.6	F	2.71E-09	5.76E-09
Tb427.10.11020	DNA mismatch repair protein, putative (MSH2)		Tb927.10.11020	12	5	5.3	F	2.55E-08	3.07E-09	4.15E-09
Tb427.10.11310	intraflagellar transport protein IFT55/IFT57, putative (IFT57/55)		Tb927.10.11310	200	24	66.6	F		1.42E-07	9.61E-07			6.56E-06		4.31E-08
Tb427.10.11510	hypothetical protein, conserved		Tb927.10.11510	17	8	27.2	F			1.59E-07			3.90E-08
Tb427.10.11590	nicotinate phosphoribosyltransferase, putative		Tb927.10.11590	3	2	5.4	F		8.95E-09	3.02E-09
Tb427.10.11660	hypothetical protein, conserved		Tb927.10.11660	9	5	11.8	F	5.05E-08					8.91E-08
Tb427.10.11680	chloride channel protein, putative		Tb927.10.11680	4	2	2.2	F	9.00E-09
Tb427.10.11690	hypothetical protein, conserved		Tb927.10.11690	3	2	4.5	F			1.33E-08				1.59E-07
Tb427.10.11760	pumilio/PUF RNA binding protein 6 (PUF6)		Tb927.10.11760	10	6	9.1	F	2.18E-09	9.27E-09
Tb427.10.11890	hypothetical protein, conserved		Tb927.10.11890	8	3	6.6	F		5.10E-09					1.32E-06		2.52E-07
Tb427.10.11930	NAD or NADP dependent oxidoreductase, putative		Tb927.10.11930	35	7	30	F	1.11E-07	5.27E-08	8.51E-08			1.08E-07	1.27E-06	5.11E-07
Tb427.10.12200	hypothetical protein, conserved		Tb927.10.12200	13	3	15.6	F	2.20E-07				8.07E-08
Tb427.10.12240	short-chain dehydrogenase, putative		Tb927.10.12240	22	7	32.4	F		4.52E-09				9.96E-08		2.05E-07
Tb427.10.1230	hypothetical protein, conserved		Tb927.10.1230	9	5	14.3	F	1.83E-08	2.12E-08
Tb427.10.12500	P-type H+ATPase, putative		Tb927.10.12500	83	39	44.2	T	4.95E-09	5.30E-08			3.53E-09			2.81E-07	4.92E-07
Tb427.10.12680	60S ribosomal protein L34, putative		Tb427tmp.01.1480;Tb927.10.12680;Tb927.11.9730	21	3	21.8	F	7.86E-08	2.70E-08	1.84E-07	1.06E-07			4.50E-06
Tb427.10.12710	heat shock protein, putative		Tb927.10.12710	99	34	47	T	5.09E-07	2.45E-07	2.02E-08		3.62E-08
Tb427.10.12810	cholinephosphate cytidylyltransferase A, putative		Tb927.10.12810	13	3	5.3	F	2.29E-08
Tb427.10.12850	hypothetical protein, conserved		Tb927.10.12850	5	4	14.7	F			1.41E-08
Tb427.10.12890	bifunctional aminoacyl-tRNA synthetase, putative		Tb927.10.12890	161	27	41.3	F	3.30E-07	1.10E-07			2.13E-07		9.82E-08	3.66E-08
Tb427.10.13090	hypothetical protein, conserved		Tb927.10.13090	68	3	5.6	F	3.06E-07				2.12E-08	4.28E-06		3.66E-08
Tb427.10.13110	dynein light chain, putative		Tb927.10.13110	13	2	26.3	F	8.37E-09	2.68E-08	1.09E-08				8.35E-07		9.85E-07
Tb427.10.13250	hypothetical protein, conserved		Tb927.10.13250	14	4	2.3	F	1.56E-09	1.65E-09					7.01E-08
Tb427.10.13300	30S ribosomal protein S8, putative		Tb927.10.13300	29	8	33.7	F		1.79E-09	4.67E-07			1.46E-06	2.46E-06
Tb427.10.13320	DNA-directed RNA polymerases II subunit, putative (RPB5)		Tb927.10.13320	21	4	21.9	F		1.03E-09	6.33E-08			1.44E-06	9.87E-07
Tb427.10.13450	hypothetical protein, conserved		Tb927.10.13450	2	2	3.8	F		1.36E-09
Tb427.10.13500	60S ribosomal protein L10a		Tb427tmp.01.1470;Tb927.10.13500	95	10	39.7	T	5.50E-07	7.81E-08	4.82E-08		5.33E-07		8.25E-08	8.48E-09
Tb427.10.13510	zinc metallopeptidase, putative		Tb927.10.13510	109	19	42.4	F	2.51E-08	5.77E-09	9.85E-09			1.18E-07	4.21E-07	4.65E-07	2.83E-07
Tb427.10.13710	hypothetical protein, conserved		Tb927.10.13710	19	6	25.7	F	3.78E-08	4.40E-07
Tb427.10.13730	60S ribosomal protein L7, putative		Tb927.10.13730	6	3	14.1	F	2.31E-07
Tb427.10.13800	hypothetical protein, conserved		Tb927.10.13800	15	2	13.6	F		7.68E-09	6.46E-08			2.77E-08
Tb427.10.13860	GPI-anchor transamidase subunit 8 (GPI8)		Tb927.10.13860	35	6	17.9	F	3.81E-07	7.05E-08	6.48E-08		1.40E-07	1.05E-07		2.33E-07	1.02E-06
Tb427.10.1390	hypoxanthine-guanine phosphoribosyltransferase, putative		Tb927.10.1390	324	14	74.4	T	2.63E-06	1.51E-06	5.62E-07	2.39E-06		7.47E-07		2.21E-06	9.59E-06
Tb427.10.13930	phosphatidic acid phosphatase, putative		Tb927.10.13930	89	7	16	F	4.44E-07	1.64E-07	6.89E-07		4.88E-08	2.77E-08		1.96E-07	1.63E-07
Tb427.10.13980	hypothetical protein, conserved		Tb927.10.13980	14	7	37.4	F	7.94E-08	7.61E-08			1.04E-07	1.40E-07	2.94E-06
Tb427.10.14030	hypothetical protein, conserved		Tb927.10.14030	136	14	36.5	F	1.24E-06	9.98E-10	2.10E-08	2.09E-08	6.56E-08	3.05E-08		1.54E-06	5.20E-06
Tb427.10.14040	vacuolar ATP synthase subunit c, putative		Tb927.10.14040	49	15	47.6	F	1.36E-07	1.92E-07			8.78E-09			1.63E-07
Tb427.10.14130	hypothetical protein, conserved		Tb927.10.14130	10	3	30.3	F	6.43E-09		1.95E-09		3.35E-08	5.56E-08	2.85E-06
Tb427.10.14150	hypothetical protein, conserved		Tb927.10.14150	513	43	67.8	T	1.86E-06	1.25E-07	3.14E-07	2.97E-06		3.82E-09		3.99E-06	2.38E-05
Tb427.10.14160	aquaglyceroporin (small solute channel), putative		Tb927.10.14160	104	6	33.2	F	4.80E-07	1.13E-07	1.69E-07		3.94E-08	1.27E-07		3.35E-06	9.50E-07
Tb427.10.14180	protein transport protein Sec13, putative		Tb927.10.14180	73	9	29.9	F	6.16E-08	2.38E-07	2.48E-07		1.68E-07	1.22E-06	1.81E-07
Tb427.10.1430	hypothetical protein, conserved		Tb927.10.1430	12	3	14.7	F	1.94E-07	5.15E-08	2.84E-08					2.83E-08
Tb427.10.14360	U2 small nuclear ribonucleoprotein 40K (U2_40K)		Tb927.10.14360	77	16	48.8	F	1.62E-08	4.71E-08	3.19E-07			3.23E-06		2.25E-08	2.94E-07
Tb427.10.14390	hypothetical protein, conserved		Tb927.10.14390	4	3	4.3	F		1.86E-09				4.01E-08
Tb427.10.1450	hypothetical protein, conserved		Tb927.10.1450	29	12	34.9	F	1.05E-08				4.09E-08
Tb427.10.14500	hypothetical protein, conserved		Tb927.10.14500	8	2	8	F		7.08E-08	1.60E-08
Tb427.10.14510	hypothetical protein, conserved		Tb927.10.14510	134	28	39.6	T	6.75E-09	9.78E-08	1.13E-09			1.37E-07		6.45E-07	3.04E-07
Tb427.10.14530	proteasome regulatory non-ATPase subunit 8 (Rpn8)		Tb927.10.14530	280	16	55.9	T		1.50E-06	1.69E-06	2.14E-07	8.25E-08	2.54E-06	2.42E-05	3.02E-09
Tb427.10.14550	ATP-dependent DEAD/H RNA helicase, putative		Tb927.10.14550	10	6	10.8	F	3.43E-09	6.70E-09		1.17E-07
Tb427.10.14580	60S ribosomal protein L17, putative		Tb927.11.4820	70	6	34.3	F	8.18E-07	1.58E-07	3.52E-07	5.99E-07	1.31E-08	7.58E-06	2.93E-05
Tb427.10.14680	ribosome biogenesis protein, putative		Tb927.10.14680	2	2	10.1	F	1.31E-08
Tb427.10.14690	syntaxin, putative		Tb927.10.14690	95	15	47.4	F		3.24E-07	6.14E-07			7.41E-07	2.40E-07	3.61E-07
Tb427.10.1470	hypoxanthine-guanine phosphoribosyltransferase (HGPRT)		Tb927.10.1400;Tb927.10.1470	36	5	28.1	F	1.25E-07	1.52E-09	8.67E-08		6.71E-08			1.33E-07
Tb427.10.14750	fibrillarin, putative		Tb927.10.14750	12	5	16.8	F	2.67E-07				7.40E-08
Tb427.10.14790	aminopeptidase, putative		Tb927.10.14790	8	4	11	F		1.82E-08	5.17E-09
Tb427.10.14890	C-terminal motor kinesin, putative (TBKIFC1)		Tb927.10.14890	978	53	58.2	T	2.96E-06	2.63E-06	1.02E-09	4.74E-07	3.21E-06		1.39E-05	2.18E-07
Tb427.10.14930	hypothetical protein, conserved (ZC3H39)		Tb927.10.14930	15	5	24.6	F	3.44E-10	1.48E-08	1.30E-07				4.63E-07
Tb427.10.14950	RNA binding protein, putative (ZC3H40)		Tb927.10.14950	8	5	16.7	F	5.72E-09		5.42E-08				5.97E-07
Tb427.10.1500	methionyl-tRNA synthetase, putative (MetRS)		Tb927.10.1500	114	28	33.4	T	1.67E-08	2.43E-07	3.70E-08
Tb427.10.1510	unspecified product (NOT1)		Tb927.10.1510	266	59	29	T	1.61E-07	4.49E-09		6.68E-09	2.56E-07	2.49E-08		6.61E-09
Tb427.10.15180	nucleosome assembly protein, putative		Tb927.10.15180	10	7	22.7	F	2.84E-08		7.37E-08
Tb427.10.1520	small GTPase, putative (RAB21)			45	8	36.8	F	2.41E-08	1.54E-08	2.04E-07		2.29E-08	1.31E-06	3.08E-06	9.75E-08
Tb427.10.15200	hypothetical protein, conserved		Tb927.10.15200	29	10	52.3	F	4.59E-08	8.56E-09	4.47E-07			5.11E-07
Tb427.10.15210	hypothetical protein, conserved		Tb927.10.15210	16	5	24.1	F		8.95E-09	3.93E-08			1.18E-07
Tb427.10.15360	hypothetical protein, conserved		Tb927.10.15360	26	6	4.6	F	2.01E-11	8.46E-10	7.72E-10			5.99E-08
Tb427.10.15370	DNA-directed RNA polymerase, alpha subunit, putative (RPC40)		Tb927.10.15370	300	26	78.3	F	2.70E-07	1.57E-06	1.87E-06		4.66E-07	7.08E-06	2.04E-05	9.69E-07
Tb427.10.15430	hypothetical protein, conserved		Tb927.10.15430	7	5	10.3	F			1.18E-08					4.59E-08	5.38E-08
Tb427.10.15490	GDP-mannose 4,6 dehydratase, putative		Tb927.10.15490	5	4	15.2	F			4.20E-09					1.29E-07
Tb427.10.15500	SNARE protein, putative		Tb927.10.15500	5	3	24.1	F	7.60E-09	4.64E-09						3.40E-09
Tb427.10.15590	FKBP-type peptidyl-prolyl cis-trans isomerase, conserved		Tb927.10.15590	108	4	38.8	F	1.22E-06	6.06E-07	3.32E-07					2.07E-06	5.34E-07
Tb427.10.15720	proteasome regulatory non-ATP-ase subunit 9 (RPN9)		Tb927.10.15720	272	27	70.6	F	5.97E-08	2.70E-06	1.31E-06		4.43E-07	2.42E-06	1.06E-05
Tb427.10.15740	hypothetical protein, conserved		Tb927.10.15740	9	4	15.5	F			1.10E-09			2.44E-07
Tb427.10.15750	hypothetical protein, conserved		Tb927.10.15750	12	4	7.6	F	9.20E-09				2.95E-08			1.38E-10
Tb427.10.15760	hypothetical protein, conserved		Tb927.10.15760	140	18	64.1	F		1.88E-07	1.16E-06		6.07E-08	1.31E-07		7.93E-07	6.24E-06
Tb427.10.16150	ATP-dependent zinc metallopeptidase, putative		Tb927.10.16150	31	12	30.3	F		2.37E-09	4.15E-09			3.99E-09	7.99E-08	1.03E-07	3.00E-08
Tb427.10.16170	potassium voltage-gated channel, putative		Tb927.10.16170	6	5	18.6	F		2.19E-08				1.40E-08		1.55E-08
Tb427.10.1740	hypothetical protein, conserved		Tb927.10.1740	6	3	10.7	F			1.88E-08
Tb427.10.180	ATP synthase F1 subunit gamma protein, putative		Tb927.10.180	95	21	68.9	F	5.54E-07	7.12E-09	1.40E-07		2.55E-07	4.43E-06		3.74E-07	1.00E-05
Tb427.10.1830	syntaxin, putative		Tb927.10.1830	7	4	22.2	F		1.29E-08							7.67E-08
Tb427.10.1860	hypothetical protein, conserved		Tb927.10.1860	8	3	13.6	F		1.49E-08						3.17E-08
Tb427.10.1990	major vault protein, putative (MVP)		Tb927.10.1990	79	16	20.3	F	5.17E-10	9.26E-08			8.26E-08
Tb427.10.2020	hexokinase (HK2)		Tb927.10.2020	488	53	80	T	5.47E-07	1.39E-06	1.11E-06	5.02E-07	5.90E-08	6.50E-07	2.48E-07	8.30E-07	2.12E-06
Tb427.10.2040	protein kinase, putative		Tb927.10.2040	1	3	3	F		1.68E-09
Tb427.10.2080	hypothetical protein, conserved		Tb927.10.2080	7	4	19.3	F	4.18E-08		1.09E-07				1.35E-06
Tb427.10.210	GPI transamidase component GAA1 (TbGAA1)		Tb927.10.210	31	5	12.6	F	1.87E-08	3.45E-08						1.90E-07	2.73E-07
Tb427.10.2130	hypothetical protein, conserved		Tb927.10.2130	6	4	5.9	F		5.08E-09
Tb427.10.2190	hypothetical protein, conserved		Tb927.10.2190	8	2	11.9	F	3.93E-08	2.79E-09	7.61E-09		3.29E-08			5.38E-09
Tb427.10.2240	hypothetical protein, conserved		Tb927.10.2240	3	4	8.2	F			7.08E-10	7.59E-08
Tb427.10.2270	vacuolar protein sorting-associated protein 35, putative		Tb927.10.2270	79	24	32.5	T	4.27E-08	2.70E-07	5.08E-08
Tb427.10.2350	pyruvate dehydrogenase complex E3 binding protein, putative		Tb927.10.2350	14	3	18.8	F	1.51E-07							4.90E-08
Tb427.10.2440	metacaspase MCA4 (MCA4)		Tb927.10.2440	147	8	37.1	F	8.84E-08	6.76E-07	3.75E-07		1.94E-07	2.91E-07		5.91E-07	1.91E-06
Tb427.10.2490	glucose-6-phosphate 1-dehydrogenase (G6PD)		Tb927.10.2490	63	13	31.7	F	6.56E-07	1.72E-08	9.21E-09					1.38E-07
Tb427.10.2570	lysosomal alpha-mannosidase precursor, putative		Tb927.10.2570	6	3	3	F	7.50E-09					2.78E-08		2.11E-08
Tb427.10.2730	hypothetical protein, conserved		Tb927.10.2730	4	2	6.8	F	5.79E-08	1.27E-08
Tb427.10.2770	eukaryotic translation initiation factor 5, putative		Tb927.10.2770	154	22	57.9	F		9.00E-07	5.43E-07			6.44E-08	1.81E-06
Tb427.10.2810	hypothetical protein, conserved		Tb927.10.2810	16	8	19.8	F	3.15E-08	1.00E-07	1.91E-08
Tb427.10.2940	hypothetical protein, conserved		Tb927.10.2940	5	2	6.8	F		7.30E-08
Tb427.10.2990	hypothetical protein, conserved		Tb927.10.2990	4	2	2.5	F		3.11E-09
Tb427.10.3250	hypothetical protein, conserved		Tb927.10.3250	13	7	27	F			1.42E-07			5.47E-07	9.07E-07
Tb427.10.3260	Long-chain-fatty-acid--CoA ligase 5 (EC 6.2.1.3) (Long-chain acyl-CoA synthetase 5) (LACS 5), putative		Tb927.10.3260	283	37	49.5	T	1.15E-06	3.58E-08	1.15E-08		2.63E-07	1.34E-08		4.74E-06	2.53E-06
Tb427.10.3330	hypothetical protein, conserved			83	19	52.4	F		1.35E-08	4.05E-07			6.79E-07		4.16E-07	4.44E-07
Tb427.10.3520	protease regulatory ATPase subunit 4 (RPT4)		Tb927.10.3520	120	24	62.7	F		4.06E-07	4.23E-07			8.79E-07	2.64E-06
Tb427.10.3560	arginine N-methyltransferase, putative		Tb927.10.3560	11	6	18.5	F	1.67E-08	5.91E-08	5.61E-09
Tb427.10.3570	RNA editing 3' exouridylylase (KREX2)		Tb927.10.3570	5	4	5.2	F								2.19E-08
Tb427.10.3580	hypothetical protein, conserved		Tb927.10.3580	43	12	37.7	F		1.03E-08	1.59E-07		3.11E-08	7.50E-07		1.69E-07
Tb427.10.3640	hypothetical protein, conserved		Tb927.10.3640	75	7	28.9	F	3.36E-07	3.13E-08			6.42E-07	2.80E-08	5.84E-07	1.17E-06	7.07E-07
Tb427.10.3710	proteasome activator protein PA26		Tb927.10.3710	25	6	30.3	F	1.14E-07	1.39E-07		6.27E-08
Tb427.10.3750	hypothetical protein, conserved		Tb927.10.3750	7	2	6.2	F						1.10E-07		3.84E-08
Tb427.10.4000	methylglutaconyl-CoA hydratase, mitochondrial precursor, putative		Tb927.10.4000	76	7	37.9	F	7.82E-07	2.00E-09	1.26E-07		1.94E-07	9.82E-08		6.68E-08	1.49E-06
Tb427.10.4070	hypothetical protein, conserved		Tb927.10.4070	49	12	39.4	F	1.39E-08	2.39E-09	4.39E-07		5.92E-07	4.59E-08	4.19E-06
Tb427.10.4120	60S ribosomal protein L30 (RPL30)	Tb427.10.4110	Tb927.10.4110	13	3	37.1	F	1.25E-07	2.87E-10	7.29E-08	9.81E-07			6.70E-06
Tb427.10.4220	hypothetical protein, conserved		Tb927.10.4220	3	2	7.4	F								3.53E-08
Tb427.10.450	hypothetical protein, conserved		Tb927.10.450	499	28	46.3	T		1.41E-07	6.73E-07	5.62E-07	5.39E-09	1.61E-06	2.43E-06	7.17E-08	4.27E-08
Tb427.10.4610	dolicholphosphate-mannose synthase, putative (DPMS)		Tb927.10.4610	14	6	30.9	F	2.36E-08						6.08E-07	3.08E-07
Tb427.10.4770	phosphatidylinositol-4-phosphate 5-kinase, putative		Tb927.10.4770	11	5	10.8	F								8.66E-08
Tb427.10.4780	GPI inositol deacylase precursor (GPIdeAc)		Tb927.10.4780	36	10	25.6	F			1.21E-07					1.31E-07	7.38E-07
Tb427.10.4950	small nuclear ribonucleoprotein, putative		Tb927.10.4950	5	2	14.5	F	6.23E-09								6.13E-07
Tb427.10.4980	ubiquitin-like protein DSK2, putative (DSK2)		Tb927.10.4980	7	4	26.8	F	1.61E-08	1.06E-07
Tb427.10.5080	GPI transamidase component Tta2 (TTA2)		Tb927.10.5080	18	4	10.2	F		2.03E-09						1.03E-08
Tb427.10.5090	hypothetical protein, conserved		Tb927.10.5090	1	2	15.7	F		3.09E-09
Tb427.10.5120	RNA-editing complex protein (KREPA6)		Tb927.10.5120	7	3	17.1	F	3.52E-08		8.05E-08			2.85E-07	2.25E-06		2.77E-06
Tb427.10.520	hypothetical protein, conserved		Tb927.10.520	88	13	38.4	F	1.22E-08	2.04E-08	2.35E-07			5.60E-07		1.77E-07	7.83E-07
Tb427.10.530	hypothetical protein, conserved		Tb927.10.530	29	5	9.6	F	1.62E-08	3.19E-10	5.63E-08					1.47E-08	3.17E-08
Tb427.10.5380	intraflagellar transport protein IFT122, putative		Tb927.10.5380	45	14	12.8	F	2.34E-08				9.12E-08
Tb427.10.5400	hypothetical protein, conserved		Tb927.10.5400	25	10	20	F	2.27E-08							7.02E-08
Tb427.10.5520	hypothetical protein, conserved		Tb927.10.5520	10	6	22.9	F	1.77E-08	1.13E-07
Tb427.10.5670	N-acetyltransferase subunit Nat1, putative (NAT1)		Tb927.10.5670	2	3	6.2	F	5.59E-08
Tb427.10.5690	procyclin-associated gene 2 (PAG2) protein, putative		Tb927.10.5690	64	17	46.3	F	2.79E-08	1.20E-06	7.95E-08	3.37E-07		1.70E-07		2.55E-08
Tb427.10.5700	hypothetical protein, conserved		Tb927.10.5700	12	4	21.6	F		5.64E-07	1.89E-08	4.59E-07
Tb427.10.5770	valosin-containing protein homolog (VCP)		Tb927.10.5770	200	34	48.8	F	6.85E-07	5.53E-07	7.25E-09		5.87E-08		1.67E-07	8.94E-08
Tb427.10.5810	hypothetical protein, conserved		Tb927.10.5810	38	15	40.4	F	7.42E-09	3.55E-08	7.29E-09	5.25E-08				6.75E-08	1.78E-07
Tb427.10.5840	translation elongation factor 1-beta, putative		Tb927.10.5840	100	14	69.2	T	1.23E-06	4.14E-07	2.31E-06	2.32E-07	1.04E-06	4.44E-06
Tb427.10.5940	protein kinase, putative		Tb927.10.5930;Tb927.10.5940;Tb927.10.5950	11	3	9.8	F		1.23E-08
Tb427.10.6310	major vault protein, putative (MVP)		Tb927.10.6310	40	16	22.7	T	6.91E-09	1.41E-07	6.35E-09		2.34E-07
Tb427.10.660	2-oxoisovalerate dehydrogenase alpha subunit, putative		Tb927.10.660	15	3	11.3	F		3.85E-09	8.91E-09			5.11E-08		4.08E-08
Tb427.10.6640	COP-coated vesicle membrane protein erv25 precursor, putative		Tb927.10.6640	37	6	27.3	F	3.81E-08	1.00E-07			4.66E-07		9.31E-07	1.06E-07
Tb427.10.6740	hypothetical protein, conserved		Tb927.10.6740	67	6	10.4	F	2.17E-08	5.53E-09	1.85E-07					1.32E-07	1.90E-07
Tb427.10.6780	vacuolar protein sorting-associated protein 45, putative (VPS45)		Tb927.10.6780	11	3	6.3	F	2.56E-08	9.94E-09
Tb427.10.6820	hypothetical protein, conserved		Tb927.10.6820	5	2	11.8	F	2.08E-07	1.23E-09
Tb427.10.6840	hypothetical protein, conserved		Tb927.10.6840	49	8	30.2	F	3.46E-08	3.10E-07	8.87E-08			2.97E-07		2.50E-07	1.75E-07
Tb427.10.6850	hypothetical protein, conserved		Tb927.10.6850	53	11	43.1	F	1.75E-08		2.47E-07			7.59E-07
Tb427.10.6870	short-chain dehydrogenase, putative		Tb927.10.6870	9	3	11.2	F	2.89E-08	1.38E-08	3.12E-08
Tb427.10.6970	dipeptidyl-peptidase 8-like serine peptidase	Tb427.10.6940	Tb927.10.6970	31	9	14.2	F	8.83E-09	1.11E-07			1.28E-07	2.26E-07		1.39E-06
Tb427.10.7070	small nuclear RNA-activating protein (SNAP3)		Tb927.10.7070	11	6	23.9	T	5.07E-09	1.49E-09	4.41E-09			8.73E-07
Tb427.10.710	hypothetical protein, conserved		Tb927.10.710	13	3	16.1	F	4.69E-08		2.06E-09					1.00E-07
Tb427.10.7140	membrane-bound acid phosphatase 2 (MBAP2)		Tb927.10.7140	3	4	7.2	F		1.12E-09
Tb427.10.7200	hypothetical protein, conserved		Tb927.10.7200	3	3	4.7	F		1.58E-09
Tb427.10.730	ATP synthase, putative		Tb927.10.730	55	9	23.1	F	5.44E-08	7.44E-09	1.52E-08			1.84E-07		2.32E-07
Tb427.10.7410	succinyl-CoA ligase [GDP-forming] beta-chain, putative		Tb927.10.7410	280	24	52	T	3.51E-07	1.39E-07	4.27E-07		9.81E-09	3.02E-07		4.03E-06	1.26E-05
Tb427.10.7440	'ATP-dependent DEAD/H RNA helicase' (MTR4)		Tb927.10.7440	7	5	5.5	F		9.66E-09
Tb427.10.7450	exosome complex exonuclease RRP41A (RRP41A)		Tb927.10.7450	9	5	17.5	F	2.83E-07	1.23E-08	8.63E-08			4.80E-08
Tb427.10.7500	fibrillarin (NOP1)		Tb927.10.7500	38	13	35.7	F	1.25E-08		5.30E-07	6.43E-08		3.76E-06	3.74E-06
Tb427.10.7570	dihydrolipoamide acetyltransferase E2 subunit, putative		Tb927.10.7570	505	27	67.6	T	2.27E-07	2.95E-08	6.82E-07		2.70E-07	4.76E-06	1.69E-06	4.78E-06	7.65E-06
Tb427.10.7700	ABC transporter, putative		Tb927.10.7700	1	2	2.7	F								8.00E-09
Tb427.10.790	vesicle-associated membrane protein, putative (VAMP)		Tb927.10.790	13	2	10.9	F	1.03E-07	3.48E-08						2.23E-08
Tb427.10.7910	hypothetical protein, conserved		Tb927.10.7910	7	3	16.9	F	4.14E-08		9.13E-08			8.69E-08
Tb427.10.8040	adaptin complex 1 subunit, putative (BAD1)		Tb927.10.8040	46	17	26.3	F	9.45E-09	5.34E-08						2.14E-10
Tb427.10.8080	hypothetical protein, conserved		Tb927.10.8080	34	20	28.9	T		3.45E-10						1.89E-07	3.91E-07
Tb427.10.8110	hypothetical protein, conserved		Tb927.10.8110	11	3	10.6	F	4.65E-08	3.55E-08	3.55E-08					1.96E-08
Tb427.10.8190	T-complex protein 1, theta subunit, putative (TCP-1-theta)		Tb927.10.8190	92	22	41.5	F	4.30E-07	9.61E-08	3.77E-10		2.40E-07			5.88E-08	8.99E-08
Tb427.10.8230	protein disulfide isomerase		Tb927.10.8230	883	45	70	T	2.13E-05	2.01E-07	1.24E-07	1.45E-06	2.57E-07			1.81E-05	4.29E-05
Tb427.10.8270	eukaryotic translation initiation factor 3 subunit 8, putative	Tb427.10.8290	Tb927.10.8270	41	15	23.4	F	7.05E-08	1.33E-07	1.87E-09
Tb427.10.830	adenylate kinase, putative		Tb927.10.830	3	2	9.6	F		4.26E-09	3.31E-08
Tb427.10.8440	glucose transporter 1B (THT1-)	Tb427.10.8480	Tb427.10.8460;Tb427.10.8470;Tb927.10.8440	361	8	12.5	F	1.41E-07	2.05E-07	7.00E-07	1.32E-07	6.54E-08	5.69E-07	8.86E-07	9.93E-06	1.58E-06
Tb427.10.8590	flagellum transition zone component (FTZC)		Tb927.10.8590	31	2	20	F								2.62E-08
Tb427.10.8720	hypothetical protein, conserved		Tb927.10.8720	23	9	19.5	F	4.85E-08	2.65E-08	1.92E-09				1.44E-06
Tb427.10.8830	hypothetical protein, conserved		Tb927.10.8830	21	5	10.3	F	2.87E-08		2.63E-09					1.64E-07
Tb427.10.8900	choline/ethanolamine phosphotransferase (CEPT)		Tb927.10.8900	62	2	5.8	F	1.63E-08	5.15E-10			1.18E-08			1.46E-07	9.12E-07
Tb427.10.8980	hypothetical protein, conserved		Tb927.10.8980	39	5	37.9	F	5.46E-06			9.31E-07	4.00E-08		1.23E-05		6.52E-07
Tb427.10.9150	hypothetical protein, conserved		Tb927.10.9150	27	7	33.7	T	1.20E-07	3.47E-09	3.02E-08					4.25E-08	1.13E-07
Tb427.10.9190	isoleucyl-tRNA synthetase, putative (IleRS)		Tb927.10.9190	22	12	11.5	T	4.89E-08	4.33E-09			5.47E-08
Tb427.10.9250	G-actin binding protein, putative		Tb927.10.9250	6	3	17.5	F	1.67E-09	7.31E-08
Tb427.10.9360	hypothetical protein, conserved		Tb927.10.9360	189	31	58.5	F	2.33E-08	1.11E-08	6.17E-08		1.80E-08	1.27E-07		3.59E-06	2.14E-06
Tb427.10.9370	hypothetical protein, conserved		Tb927.10.9370	4	2	7.3	F			7.54E-09			2.02E-08
Tb427.10.9430	phosphoribosylpyrophosphate synthetase, putative (PRS)		Tb927.10.9430	29	9	21	F	2.23E-06	8.75E-08	2.34E-08	8.44E-08	4.49E-06		1.22E-06
Tb427.10.9440	NADH dehydrogenase (54 NDH2)		Tb927.10.9440	2	2	6.5	F								6.40E-09
Tb427.10.9450	hypothetical protein		Tb927.10.9450	84	13	50.4	F	4.75E-07	8.99E-07	3.23E-06	1.71E-06		6.67E-08			9.20E-07
Tb427.10.9570	paraflagellar rod component, putative (PFC14)		Tb927.10.9570	8	4	4.2	F		1.38E-08						3.02E-10
Tb427.10.9740	proteasome regulatory ATPase subunit 6 (RPT6)		Tb927.10.9740	84	22	55.9	F	1.22E-08	3.59E-07	1.33E-07		1.17E-07	4.90E-09	1.51E-06
Tb427.10.9800	60S ribosomal protein L22		Tb927.10.9800	1	2	17.7	F					3.58E-08
Tb427.10.9840	chaperone protein DNAj, putative		Tb927.10.9840	3	2	9.5	F	2.34E-08					6.12E-08
Tb427.10.9880	60S ribosomal protein L18, putative (TbL18LP)		Tb927.11.4300	30	4	16.6	F	1.17E-06				1.97E-07
Tb427.10.9890	hypothetical protein, conserved		Tb927.10.9890	7	2	2.4	F	6.61E-09	7.79E-09
Tb427.10.990	hypothetical protein, conserved		Tb927.10.990	11	5	12	F		2.65E-08		1.22E-07
Tb427.10.9970	hypothetical protein, conserved		Tb927.10.9970	26	13	15.7	F	4.09E-09							1.00E-07
Tb427.BES10.2	transferrin-binding protein, putative			25	33	67.5	T		1.65E-07	8.03E-08	6.03E-07
Tb427.BES10.3	expression site-associated gene 5 (ESAG5) protein, putative			61	23	40.7	T	2.81E-08	2.32E-07	7.45E-08	8.83E-07				4.63E-08	1.21E-07
Tb427.BES122.1	transferrin-binding protein, putative	Tb427VSG-1621		10	26	51	T		2.17E-07	2.98E-08
Tb427.BES126.11	expression site-associated gene 11 (ESAG11, pseudogene), putative			9	14	34.4	F		4.30E-08	4.02E-09		4.03E-09				2.46E-07
Tb427.BES126.4	expression site-associated gene 5 (ESAG5) protein, putative			151	24	48.5	T		4.43E-07	9.97E-08				4.00E-07	7.40E-09
Tb427.BES134.6	variant surface glycoprotein (VSG)			144	30	54	F	8.72E-09	2.79E-07	1.85E-09	5.28E-07
Tb427.BES15.2	transferrin-binding protein, putative	Tb427.BES4.1		5	28	61.5	T		3.44E-08	1.81E-09
Tb427.BES28.10	expression site-associated gene 3 (ESAG3) protein, putative	Tb427.BES5.8		5	11	38.3	T			1.26E-08					2.03E-07
Tb427.BES28.11	expression site-associated gene 2 (ESAG2) protein, putative	Tb427.BES5.9	Tb427.BES65.9;Tb427.BES153.10;Tb427.BES56.10;Tb427.BES40.18;H25N7.31	14	4	10.6	F	4.59E-07	1.81E-08
Tb427.BES29.2	transferrin-binding protein, putative			17	25	53.1	T		1.04E-07	2.49E-09	2.64E-07
Tb427.BES29.9	variant surface glycoprotein (VSG)	AY935574;Tb427VSG-8	Tb427VSG-1262	327	25	68.6	T	3.22E-07	8.05E-07	2.00E-06	1.57E-06		2.46E-08		6.97E-08
Tb427.BES4.3	expression site-associated gene 5 (ESAG5) protein, putative	Tb427.BES15.4		18	19	33.3	T		2.61E-08		1.85E-07				5.77E-08
Tb427.BES40.10	expression site-associated gene 3 (ESAG3) protein, putative	H25N7.23		391	28	68.5	T	8.90E-07	1.31E-06	1.87E-06	1.17E-06		1.83E-06	1.80E-06	8.38E-06	5.29E-06
Tb427.BES40.13	receptor-type adenylate cyclase, putative	H25N7.26	Tb427.BES56.6	29	28	24.3	T	3.50E-08				6.18E-09
Tb427.BES40.16	expression site-associated gene 3 (ESAG3) protein, putative	H25N7.29		360	28	71.7	T	1.43E-06	8.52E-07	2.02E-06	4.83E-07	9.01E-08	4.37E-06	3.22E-06	4.16E-06	4.23E-06
Tb427.BES40.20	expression site-associated gene 1 (ESAG1) protein, putative	H25N7.33	Tb10.v4.0218;Tb427.BES51.11	213	21	63.5	F	4.87E-007	8.84E-007	5.85E-007		7.04E-007	2.58E-006	1.93E-006	4.08E-007	3.80E-007
Tb427.BES40.22	variant surface glycoprotein (VSG)	X56762;Tb427VSG-2		38227	95	87.6	T	1.22E-03	1.64E-03	1.57E-03	1.85E-03	6.43E-05	1.97E-04	7.80E-06	1.03E-04	6.25E-05
Tb427.BES40.7	receptor-type adenylate cyclase, putative	H25N7.20		16	25	21.1	T	3.61E-08
Tb427.BES56.13	variant surfave glycoprotein (VSG)	DQ826504	Tb427VSG-17	166	15	39.7	T	2.64E-07	5.85E-07	7.37E-07	1.01E-07	2.32E-07	2.31E-06		2.18E-07
Tb427.BES59.2	transferrin-binding protein, putative	Tb427.BES51.2		52	28	60.9	T		3.76E-06	3.42E-07	5.16E-07		3.88E-08		3.50E-07
Tb427.BES59.3	transferrin-binding protein, putative	Tb427.BES51.3;13J3.10		4	35	62.7	T		4.05E-08	1.33E-08
Tb427.BES65.1	transferrin-binding protein, putative	Tb427.BES153.2	Tb927.7.3250	15	29	56.4	T		3.03E-07	1.30E-07	1.47E-07
Tb427.BES65.13	MITat 1.3 variant surface glycoprotein (VSG)	Tb427.BES153.14;AY935575;Tb427VSG-3		115	20	34.2	T	3.07E-08	1.08E-07	1.80E-10	1.60E-06	3.91E-09
Tb427.BES65.2	transferrin-binding protein, putative	Tb427.BES153.3		10	29	57.6	T		4.02E-09	2.57E-09	4.67E-08				2.14E-08
Tb427.BES98.12	MITat 1.18 VSG800 variant surface glycoprotein (VSG)	DQ826505;Tb427VSG-18		21	9	23.6	F	4.28E-08	9.99E-09	2.72E-10
Tb427.BES98.2	transferrin-binding protein, putative			385	34	60.6	T		4.81E-06	1.93E-06	1.69E-06		5.80E-07	4.95E-07	1.29E-06	1.00E-06
Tb427tmp.01.0130	hypothetical protein, conserved		Tb927.11.8430	8	3	27.6	F			1.29E-08			1.19E-07	3.32E-07
Tb427tmp.01.0170	NADPH--cytochrome p450 reductase, putative (CPR)		Tb927.11.8380	24	21	35	T	1.12E-09							2.79E-07	3.19E-07
Tb427tmp.01.0290	carbonic anhydrase-like protein		Tb927.11.8260	37	12	35.3	F	2.35E-08	1.25E-09						3.43E-07	5.75E-07
Tb427tmp.01.0320	hypothetical protein, conserved		Tb927.11.8230	10	5	18.9	F		6.42E-08
Tb427tmp.01.0370	hypothetical protein, conserved		Tb927.11.8180	13	2	8.2	F		4.61E-08
Tb427tmp.01.0480	hypothetical protein, conserved		Tb927.11.8060	87	13	28.3	F	1.04E-07				4.74E-08			1.26E-06	1.30E-06
Tb427tmp.01.0880	hypothetical protein, conserved			7	2	24.7	F		8.85E-09						5.99E-08
Tb427tmp.01.0920	ADP-ribosylation factor GTPase activating protein, putative (Cnt-b5)		Tb927.11.9180	18	4	23.7	F	8.27E-09	4.14E-08	1.35E-08
Tb427tmp.01.0960	proteasome regulatory non-ATP-ase subunit 2 (RPN2)		Tb927.11.9220	249	40	41.6	F	6.65E-08	3.09E-06	7.77E-09		1.50E-07	1.12E-08	9.94E-06
Tb427tmp.01.1090	hypothetical protein, conserved		Tb927.11.9320	7	4	27	F	2.24E-08		5.55E-08				1.08E-06		5.54E-07
Tb427tmp.01.1130	prenyltransferase, putative		Tb927.11.9360	16	5	10.6	F	1.81E-08		1.43E-09					1.27E-07
Tb427tmp.01.1230	ADP-ribosylation factor GTPase activating protein, putative		Tb927.11.9470	7	3	17	F	9.24E-09	3.46E-08
Tb427tmp.01.1350	S-adenosylhomocysteine hydrolase, putative		Tb927.11.9590	26	9	18.8	F	9.93E-08	2.21E-08		1.28E-07
Tb427tmp.01.1360	hypothetical protein, conserved		Tb927.11.9600	26	6	24.4	F	1.66E-08	1.13E-07				8.63E-07	1.69E-06	3.56E-07
Tb427tmp.01.1400	glycyl-tRNA synthetase, putative		Tb927.11.9640	45	12	21	F	1.62E-07	4.57E-08			7.45E-08
Tb427tmp.01.1440	glycine synthase, putative (GCVT1)		Tb927.11.9670	48	12	37.3	T	1.89E-08	1.10E-08	1.32E-08		9.24E-08	4.91E-08		5.50E-07	2.09E-06
Tb427tmp.01.1475	40S ribosomal protein S27, putative		Tb927.11.9720	26	4	50	F	3.11E-08	1.54E-07	4.94E-07	1.01E-06	2.27E-07	6.20E-07	1.52E-05
Tb427tmp.01.1510	hypothetical protein, conserved		Tb927.11.9760	31	6	18.6	F			9.80E-08			4.33E-07
Tb427tmp.01.1570	NUDIX hydrolase, conserved		Tb927.11.9810	3	2	3.7	F		1.28E-08
Tb427tmp.01.1650	signal recognition particle receptor alpha subunit, putative		Tb927.11.9890	16	9	22.2	F								2.71E-07	3.97E-08
Tb427tmp.01.1680	polyubiquitin, putative		Tb927.11.9920	432	7	92	T	1.64E-06	4.49E-07	1.84E-07		1.85E-07	9.02E-08		5.94E-07	7.83E-07
Tb427tmp.01.1700	hypothetical protein, conserved		Tb927.11.9940	2	2	12.9	F			3.98E-08
Tb427tmp.01.1710	hypothetical protein, conserved		Tb927.11.9950	4	2	4	F			9.65E-09
Tb427tmp.01.1740	2-oxoglutarate dehydrogenase E1 component, putative		Tb927.11.9980	154	33	40.7	T		1.64E-08						8.87E-07	9.39E-07
Tb427tmp.01.1770	vacuolar sorting-associated protein-like, putative		Tb927.11.10010	5	4	13.7	F			2.31E-08
Tb427tmp.01.1830	hypothetical protein, conserved		Tb927.11.10070	51	12	71	F	2.16E-07	2.94E-07	3.59E-08	2.60E-07		1.95E-07
Tb427tmp.01.1980	hypothetical protein, conserved			13	4	39.8	F	2.28E-08	4.35E-08						3.58E-08
Tb427tmp.01.1990	hypothetical protein, conserved		Tb927.11.10230	20	5	23	F			7.50E-08			2.23E-07
Tb427tmp.01.2170	hypothetical protein, conserved		Tb927.11.10400	8	5	31.8	F	1.86E-08		8.45E-08					6.34E-09
Tb427tmp.01.2280	ubiquinone biosynthesis methyltransferase, putative		Tb927.11.10510	33	11	39.2	F	1.12E-07	2.13E-07	5.86E-08					4.47E-08
Tb427tmp.01.2330	eukaryotic translation initation factor 4 gamma, putative		Tb927.11.10560	9	6	9.3	F		8.92E-09			1.73E-08
Tb427tmp.01.2420	beta-adaptin 3, putative		Tb927.11.10650	8	3	3.8	F		4.23E-09
Tb427tmp.01.2430	hypothetical protein, conserved		Tb927.11.10660	9	12	8.6	T	6.73E-09				2.25E-08
Tb427tmp.01.2460	hypothetical protein, conserved		Tb927.11.10690	251	22	60.3	F	9.59E-08	1.14E-07	8.01E-07	7.12E-08		2.35E-06	6.16E-06	1.95E-06	2.15E-06
Tb427tmp.01.2470	hypothetical protein, conserved		Tb927.11.10700	7	4	26	F	1.64E-08		4.71E-08			1.95E-07		9.75E-09
Tb427tmp.01.2510	vacuolar sorting-associated protein-like, putative		Tb927.11.10740	12	4	24.3	F	9.47E-10	6.91E-08
Tb427tmp.01.2530	kinesin-like protein, putative		Tb927.11.10760	92	22	35.2	F	9.71E-08	5.50E-09	8.88E-10	4.75E-08	8.31E-08		2.59E-06	3.88E-07	2.31E-07
Tb427tmp.01.2780	translation initiation factor 2 subunit, putative		Tb927.11.10990	6	4	13.7	F		4.96E-08	7.49E-09
Tb427tmp.01.3020	40S ribosomal protein L14, putative		Tb927.6.720	42	8	30.7	F	2.62E-06		1.11E-08		2.48E-06	3.03E-07	4.62E-06
Tb427tmp.01.3040	cytosolic malate dehydrogenase (cMDH)			23	6	24.1	F	9.49E-08	6.45E-08	5.67E-08		1.49E-08
Tb427tmp.01.3190	hypothetical protein, conserved		Tb927.11.11380	62	12	28.7	T	3.65E-07	4.92E-09						3.73E-07	3.67E-07
Tb427tmp.01.3370	glycosomal membrane protein, putative (PEX11)		Tb927.11.11520	234	14	56.9	T	6.48E-06	2.57E-07	1.35E-06	9.44E-07	2.62E-06	4.42E-06	4.52E-06	5.62E-06	4.01E-06
Tb427tmp.01.3580	hypothetical protein, conserved		Tb927.11.11710	33	12	32.6	F	9.09E-09	3.80E-08	1.22E-07			8.93E-07		1.88E-07	5.69E-07
Tb427tmp.01.3630	eukaryotic translation initiation factor 4e, putative		Tb927.11.11770	222	19	48.8	F		1.58E-07	2.33E-06	3.23E-07		3.37E-06	1.03E-05
Tb427tmp.01.4050	heat shock protein HslVU, ATPase subunit HslU, putative		Tb927.11.12230	9	9	19	F		5.55E-10				2.13E-08		3.12E-08	2.49E-07
Tb427tmp.01.4060	ubiquitin carboxyl-terminal hydrolase, putative		Tb927.11.12240	12	6	9.7	F	1.01E-09	2.36E-08						1.69E-08
Tb427tmp.01.4200	hypothetical protein, conserved		Tb927.11.12380	11	4	16.9	F			3.35E-08			1.77E-07
Tb427tmp.01.4310	hypothetical protein, conserved		Tb927.11.12470	6	2	1	F	1.19E-09
Tb427tmp.01.4340	hypothetical protein, conserved		Tb927.11.12500	10	3	8.3	F	8.99E-09							1.03E-07
Tb427tmp.01.4430	hypothetical protein, conserved		Tb927.11.12590	11	3	15	F	4.09E-08	2.43E-08	4.12E-08					7.67E-08
Tb427tmp.01.4520	prefoldin subunit 2, putative		Tb927.11.12680	16	5	39.3	F	5.49E-08	9.07E-08			9.13E-09
Tb427tmp.01.4660	elongation factor 1 gamma, putative			17	28	70.3	F		8.96E-09	5.30E-09	2.75E-08
Tb427tmp.01.4701	membrane-bound acid phosphatase 1 precursor (MBAP1)		Tb927.11.13130	88	17	32.3	F	1.41E-07	1.03E-07	2.02E-07	2.43E-08		2.03E-07		4.82E-07
Tb427tmp.01.4740	hypothetical protein, conserved		Tb927.11.13180	163	23	53.4	F	3.30E-07	2.69E-08	3.39E-10	4.77E-08		1.78E-09		1.06E-06	4.87E-06
Tb427tmp.01.4750	elongation factor 1 gamma, putative		Tb927.11.13190	17	28	53.5	F		6.82E-09	4.04E-09	2.09E-08
Tb427tmp.01.4810	hypothetical protein, conserved		Tb927.11.13230	30	6	30.1	F	2.20E-07	6.78E-09	3.60E-07		2.29E-07	3.37E-06		1.08E-07
Tb427tmp.01.5120	hypothetical protein, conserved		Tb927.11.13520	205	37	43	F	6.84E-08	2.37E-07	3.03E-11		5.12E-08			3.90E-07	5.43E-08
Tb427tmp.01.5180	ubiquinone biosynthesis protein-like protein		Tb927.11.13580	6	2	9	F								1.06E-07
Tb427tmp.01.5340	hypothetical protein, conserved		Tb927.11.13770	4	2	7.6	F		6.12E-08						8.22E-09
Tb427tmp.01.5490	kinesin-II 85 Kd subunit, putative		Tb927.11.13920	3	2	3.5	F	5.98E-10							3.07E-10
Tb427tmp.01.5680	hypothetical protein, conserved		Tb927.11.14090	25	3	6.9	F	5.96E-09	9.22E-09	9.84E-09
Tb427tmp.01.5690	unspecified product (DRBD4)		Tb927.11.14100	10	2	5	F		3.11E-09
Tb427tmp.01.5760	hypothetical protein, conserved		Tb927.11.14170	3	2	3.1	F								1.50E-08
Tb427tmp.01.5780	hypothetical protein, conserved		Tb927.11.14190	120	35	43.6	T	2.16E-07	2.43E-07	6.03E-11		2.82E-08
Tb427tmp.01.5960	mitochondrial carrier protein, putative		Tb927.11.14360	8	3	8.3	F	9.65E-09							6.89E-08
Tb427tmp.01.6170	cleavage and polyadenylation specificity factor-like protein, putative		Tb927.11.14560	17	12	7.4	F	1.35E-08						8.06E-07
Tb427tmp.01.6210	procyclin-associated gene 2-like protein, putative		Tb927.11.14600	32	12	33.1	F		9.37E-09	7.53E-08	5.41E-07		3.21E-09		1.04E-08
Tb427tmp.01.6230	expression site-associated gene 2 (ESAG2) protein, putative			70	17	36.3	F	7.54E-09	7.29E-08	1.29E-09	4.13E-07					1.78E-07
Tb427tmp.01.6300	phosphatidylinositol 3-related kinase, putative		Tb927.11.14680	1	4	0.8	F	2.95E-10
Tb427tmp.01.6360	metalloprotease, putative		Tb927.11.14730	85	20	29.2	F	4.57E-08	1.47E-09						3.62E-07	3.33E-07
Tb427tmp.01.6680	chaperonin HSP60, mitochondrial precursor, putative (Cpn60)		Tb927.11.15040	3	4	5.9	F								1.27E-08
Tb427tmp.01.6790	hypothetical protein, conserved		Tb927.11.15140	4	4	8.3	F	7.96E-09							4.55E-09
Tb427tmp.01.6800	1-acyl-sn-glycerol-3-phosphate acyltransferase, putative		Tb927.11.15150	102	7	29.2	T	2.78E-07	4.22E-08	1.38E-07		2.47E-07	3.98E-08	2.84E-07	8.07E-07	1.13E-06
Tb427tmp.01.6860	hypothetical protein, conserved		Tb927.11.15210	87	13	43.1	F	8.90E-07	4.08E-07	7.30E-08					1.00E-07	7.31E-07
Tb427tmp.01.6880	cytosolic coat protein, putative		Tb927.11.15230	15	4	19.3	F	3.59E-07	3.77E-08				1.06E-07		1.76E-08
Tb427tmp.01.6890	small GTPase, putative (RAB2)		Tb927.11.15240	14	7	41.5	F	7.93E-08	5.86E-08	1.05E-07				1.99E-06	5.47E-08
Tb427tmp.01.7000	RNA-binding protein, putative (RBP39)		Tb927.11.15350	157	22	75.1	F		4.65E-07	8.26E-07		7.80E-08	6.11E-06
Tb427tmp.01.7010	hypothetical protein, conserved (TbKap123)		Tb927.11.15370	178	30	34	T	2.98E-07	2.57E-07			5.42E-07		5.70E-08
Tb427tmp.01.7070	hypothetical protein, conserved		Tb927.11.15420	90	13	72.2	F	1.05E-06	4.99E-07	3.38E-07	1.61E-07	1.03E-07	2.72E-08
Tb427tmp.01.7080	U5 small nuclear ribonucleoprotein component, putative		Tb927.11.15430	94	26	31.2	F	9.37E-09	1.38E-07	6.91E-09		4.02E-08	1.43E-07
Tb427tmp.01.7120	hypothetical protein, conserved		Tb927.11.15480	17	5	28.4	F	1.31E-07	6.12E-09	2.46E-07
Tb427tmp.01.7200	Nucleoporin (TbNup53a)		Tb927.11.15560	40	10	28.6	F		1.18E-08	7.98E-08			1.74E-07
Tb427tmp.01.7480	superoxide dismutase, putative		Tb927.11.15820	2	2	10.4	F			4.88E-09					2.20E-09
Tb427tmp.01.7530	hypothetical protein, conserved		Tb927.11.15870	50	10	31	F	3.43E-08	3.66E-08	1.07E-08		9.00E-08	4.04E-08		1.13E-06
Tb427tmp.01.7600	amino acid transporter, putative		Tb927.11.15960	27	4	13.8	F		1.51E-08	8.97E-10				1.29E-07	1.84E-07
Tb427tmp.01.7610	hypothetical protein, conserved		Tb927.11.15970	5	2	1.9	F		1.32E-09
Tb427tmp.01.7670	hypothetical protein, conserved		Tb927.11.16010	3	2	1.6	F								1.43E-09
Tb427tmp.01.7690	proteasome regulatory non-ATP-ase subunit 7 (RPN7)		Tb927.11.16030	317	24	66.4	F	3.05E-08	1.74E-06	3.43E-06			7.33E-06	1.67E-05
Tb427tmp.01.7740	hypothetical protein, conserved		Tb927.11.16080	12	5	20.1	F	1.16E-07	3.68E-08						4.57E-08
Tb427tmp.01.7770	FG-GAP repeat protein, putative		Tb927.11.16110	5	3	3.8	F	5.50E-10							8.88E-09
Tb427tmp.01.7910	hypothetical protein, conserved		Tb927.11.16230	63	3	3.8	F	1.65E-07	2.73E-08	5.82E-08		7.14E-07	5.21E-07		1.43E-07
Tb427tmp.01.7960	60S ribosomal protein L2, putative		Tb927.5.1110	10	3	9.6	F	1.62E-07				2.09E-08		5.50E-06	1.96E-08
Tb427tmp.01.8200	enoyl-CoA hydratase/isomerase family protein, putative		Tb927.11.16480	42	11	39.2	F	1.78E-08	3.17E-08	1.76E-07			6.35E-08		5.33E-08	1.27E-06
Tb427tmp.01.8310	RNA-binding protein, putative (RBP37)		Tb927.11.16590	10	5	16.8	F		7.18E-10				3.83E-08
Tb427tmp.01.8320	exosome-associated protein 2 (EAP2)		Tb927.11.16600	8	4	20.1	F	3.39E-08	7.28E-08			7.87E-08
Tb427tmp.01.8390	hypothetical protein, conserved		Tb927.11.16660	2	4	2.3	F	3.14E-10
Tb427tmp.01.8420	chloride channel protein, putative		Tb927.11.16690	19	7	7.5	F		6.43E-09	3.47E-09			1.49E-07	3.03E-07
Tb427tmp.01.8470	dihydrolipoyl dehydrogenase (GCVL-2)		Tb927.11.16730	240	26	54.9	T	7.52E-08	1.50E-08	1.28E-07	1.61E-07		9.94E-07		2.22E-06	1.81E-05
Tb427tmp.01.8480	chaperone protein DNAj, putative		Tb927.11.16740	203	16	40.6	T		1.20E-07	1.40E-06	1.87E-07	1.50E-08	3.78E-06	1.96E-05	7.40E-07	2.04E-06
Tb427tmp.01.8510	T-complex protein 1, alpha subunit, putative (TCP-1-alpha)		Tb927.11.16760	186	29	58.4	T	6.07E-07	2.00E-07	1.63E-09		1.05E-06		6.31E-06	7.00E-10
Tb427tmp.01.8570	dynein light intermediate chain D1bLIC, putative		Tb927.11.16810	47	11	26.6	F		4.91E-08	1.15E-07			9.24E-08	6.76E-07	1.10E-07
Tb427tmp.01.8620	hypothetical protein, conserved		Tb927.11.16860	27	12	25.2	F			1.31E-07			3.62E-07			1.30E-07
Tb427tmp.02.0070	aminopeptidase, putative		Tb927.11.2470	24	7	15.2	F	2.99E-07	1.45E-08	6.91E-10					6.16E-08
Tb427tmp.02.0130	hypothetical protein, conserved		Tb927.11.2530	6	5	6.7	F	1.56E-08							3.37E-08
Tb427tmp.02.0210	hypothetical protein, conserved		Tb927.11.2610	119	24	63.8	F	1.79E-07	3.17E-08	8.43E-08	3.94E-07				4.79E-07	3.26E-06
Tb427tmp.02.0270	Nucleoporin (TbNup59)		Tb927.11.2670	79	21	44.4	F		5.28E-09	9.14E-10	2.65E-08				8.26E-07	3.12E-06
Tb427tmp.02.0290	succinyl-coA:3-ketoacid-coenzyme A transferase, mitochondrial precursor, putative		Tb927.11.2690	63	14	33.9	F	8.36E-09							6.20E-07	3.25E-07
Tb427tmp.02.0350	hypothetical protein, conserved		Tb927.11.2750	76	21	78.6	T	1.17E-06	2.35E-08	1.39E-09		7.00E-08			9.47E-07	3.27E-07
Tb427tmp.02.0430	phosphoglycerate mutase, putative (iPGAM)		Tb927.11.2910	18	5	15.7	F			1.28E-07			1.29E-07
Tb427tmp.02.0530	phosphoribosylpyrophosphate synthetase, putative (PRS)		Tb927.11.3030	27	7	19.7	F	6.58E-08	2.39E-07	1.34E-08	3.22E-08		5.26E-08
Tb427tmp.02.0630	ABC transporter, putative (ABCD1)		Tb927.11.3130	2	2	1.4	F	6.39E-09
Tb427tmp.02.0750	T-complex protein 1, zeta subunit, putative (TCP-1-zeta)		Tb927.11.3240	153	32	60.8	T	7.45E-07	1.28E-07	2.09E-09	2.56E-07	1.25E-06		1.31E-05	1.81E-09
Tb427tmp.02.0760	dynein heavy chain, putative		Tb927.11.3250	37	35	8.4	T	1.24E-08	5.12E-10			6.53E-09	1.20E-09		9.13E-11
Tb427tmp.02.0840	RNA-binding protein, putative (RBP34)		Tb927.11.3340	14	3	11.6	F	2.04E-08	7.66E-09	3.92E-07			3.40E-07
Tb427tmp.02.0850	phospholipid-transporting ATPase 1-like protein, putative		Tb927.11.3350	29	8	8.9	F	2.20E-08	4.75E-10			1.05E-08			7.96E-09	4.98E-08
Tb427tmp.02.0960	endosomal integral membrane protein, putative		Tb927.11.3470	5	2	3.5	F	1.57E-08
Tb427tmp.02.0970	hypothetical protein, conserved		Tb927.11.3480	18	4	7.2	T		4.15E-09	1.09E-07	2.22E-06			1.82E-07
Tb427tmp.02.0980	hypothetical protein, conserved		Tb927.11.3490	13	6	8.5	F	2.54E-08							1.73E-08
Tb427tmp.02.1000	hypothetical protein, conserved		Tb927.11.3510	68	7	8.8	F	4.91E-08	1.02E-08	7.30E-09		3.98E-07	4.48E-08
Tb427tmp.02.1040	XPA-interacting protein, putative		Tb927.11.3550	5	2	9.3	F	1.59E-08		5.39E-09		3.62E-08
Tb427tmp.02.1120	adenylosuccinate synthetase, putative		Tb927.11.3650	66	23	43.4	T	1.62E-06	2.63E-08				1.37E-08
Tb427tmp.02.1150	hypothetical protein, conserved		Tb927.11.3670	11	3	8.3	F			1.45E-08			7.06E-08
Tb427tmp.02.1210	leucyl-tRNA synthetase, putative (LeuRS)		Tb927.11.3730	44	22	24.7	T	4.37E-08	1.36E-07				1.89E-09
Tb427tmp.02.1470	hypothetical protein, conserved		Tb927.11.3970	3	3	5.9	F		9.32E-10	1.69E-09
Tb427tmp.02.1600	ubiquitin-like protein, putative		Tb927.11.4130	11	3	4.5	F		1.28E-08
Tb427tmp.02.1690	hypothetical protein, conserved		Tb927.11.4210	41	7	10.5	F	1.77E-07	5.44E-09			7.69E-08
Tb427tmp.02.1860	hypothetical protein, conserved		Tb927.11.4320	21	12	35.4	F		5.25E-09				1.07E-08		1.22E-07	2.97E-07
Tb427tmp.02.2030	hypothetical protein, conserved (ALBA2)		Tb927.11.4450	9	4	42.7	F	6.67E-08	5.41E-08			1.93E-08
Tb427tmp.02.2120	nucleoporin 48 (TbNup48)		Tb927.11.4540	11	2	6.8	F			1.20E-08				1.89E-07	6.18E-08
Tb427tmp.02.2250	hypothetical protein, conserved		Tb927.11.4650	19	8	6.6	F		6.41E-10	1.46E-08		5.79E-09	7.25E-09	6.94E-07	1.24E-08	2.12E-07
Tb427tmp.02.2380	retrotransposon hot spot protein (RHS, pseudogene), putative			13	11	14.4	F	1.10E-08	2.86E-08			3.04E-08		1.17E-06
Tb427tmp.02.2410	clathrin coat assembly protein, putative		Tb927.11.4800	3	2	5.1	F		7.84E-10
Tb427tmp.02.2800	ubiquitin carboxyl-terminal hydrolase, putative		Tb927.11.5140	10	3	11	F		5.57E-08
Tb427tmp.02.2840	hypothetical protein, conserved		Tb927.11.5180	61	12	43.2	T	2.65E-06	6.03E-08	3.21E-07	1.10E-07				7.21E-07	6.26E-06
Tb427tmp.02.2880	chaperone protein DNAj, putative		Tb927.11.5220	13	8	11.7	F								1.68E-07	3.79E-08
Tb427tmp.02.2890	hypothetical protein, conserved		Tb927.11.5230	78	15	74.5	F	2.29E-08	3.13E-07	6.29E-07	4.50E-07	9.37E-08	7.14E-06	1.30E-05	2.13E-08
Tb427tmp.02.2970	kinesin, putative		Tb927.11.5300	2	3	6.5	F							1.62E-07	2.13E-09
Tb427tmp.02.3050	hypothetical protein, conserved		Tb927.11.5370	10	5	8.6	F	1.06E-08				1.16E-08			1.29E-08
Tb427tmp.02.3130	malic enzyme, putative		Tb927.11.5450	442	33	69.7	T	6.44E-07		3.48E-09		1.33E-07		2.26E-07	3.35E-06	4.61E-06
Tb427tmp.02.3180	hypothetical protein, conserved		Tb927.11.5500	6	13	15.3	F							1.19E-06	1.61E-08
Tb427tmp.02.3210	triosephosphate isomerase (TIM)		Tb927.11.5520	1099	20	68.8	T	4.34E-05	6.73E-06	3.92E-06	1.15E-05	5.01E-06	2.31E-07		3.23E-05	4.67E-05
Tb427tmp.02.3830	hypothetical protein, conserved		Tb927.11.6010	6	3	17.7	F	3.86E-08	1.47E-08	1.60E-08				9.45E-07
Tb427tmp.02.3990	S-phase kinase-associated protein, putative		Tb927.11.6130	12	6	49.5	F	4.27E-07	3.10E-07					9.55E-07
Tb427tmp.02.4030	eukaryotic release factor 3, putative (ERF3)		Tb927.11.6160	20	4	6	F	1.46E-08	3.63E-09
Tb427tmp.02.4040	protein transport protein Sec31, putative		Tb927.11.6170	34	10	10.9	F		1.83E-08
Tb427tmp.02.4050	60S ribosomal protein L28, putative	Tb427tmp.02.4070	Tb927.11.6200	27	7	38.4	F	1.39E-06		1.32E-07	2.01E-07	1.37E-06	4.23E-06	1.50E-05
Tb427tmp.02.4100	pretranslocation protein, alpha subunit, putative		Tb927.11.6230	235	15	33.1	F	1.59E-07	9.82E-08	2.02E-07	5.80E-08	5.39E-07	3.92E-08	4.04E-07	1.35E-06	9.63E-07
Tb427tmp.02.4120	hypothetical protein, conserved		Tb927.11.6250	89	7	39.8	F	1.27E-06	3.89E-08	5.27E-07		5.52E-08	3.24E-06		1.32E-07	3.72E-06
Tb427tmp.02.4300	hypothetical protein, conserved		Tb927.11.6440	217	17	30.4	F	1.17E-07	2.30E-07	4.99E-07	1.38E-06		2.76E-08		2.75E-08
Tb427tmp.02.4440	aminopeptidase, putative		Tb927.11.6590	2	2	7.1	F	5.48E-09
Tb427tmp.02.4620	hypothetical protein, conserved		Tb927.11.6790	1	4	4.7	F	4.70E-09
Tb427tmp.02.4810	hypothetical protein, conserved		Tb927.11.6980	9	5	10.5	F	1.28E-08	4.58E-10	1.36E-09						2.46E-07
Tb427tmp.02.4900	hypothetical protein, conserved		Tb927.11.7050	9	3	21.7	F	1.51E-09	1.03E-08	1.08E-07
Tb427tmp.02.5000	NGG1 interacting factor 3-like		Tb927.11.7150	3	2	8.2	F		1.47E-08
Tb427tmp.02.5080	hypothetical protein, conserved		Tb927.11.7213	10	4	11	F	3.27E-09		5.77E-09			5.08E-08		5.83E-08
Tb427tmp.02.5170	proteasome beta 3 subunit, putative (PSB3)		Tb927.11.7270	58	7	36.1	T	8.68E-07	5.12E-08
Tb427tmp.02.5420	NADPH--cytochrome p450 reductase, putative (CPR)			22	20	32.8	F	8.46E-10	8.74E-09						4.05E-07	1.57E-07
Tb427tmp.02.5430	hypothetical protein, conserved			15	5	14.6	F			8.64E-08			3.02E-08	1.16E-06
Tb427tmp.02.5510	hypothetical protein, conserved		Tb927.11.7520	7	3	10.4	F		2.09E-08	6.18E-09
Tb427tmp.02.5520	long-chain-fatty-acid-CoA ligase, putative		Tb927.11.7530	5	2	3.3	F								2.64E-08
Tb427tmp.02.5540	hypothetical protein, conserved		Tb927.11.7550	8	2	11.8	F	6.60E-10	2.28E-08						1.59E-08
Tb427tmp.02.5590	hypothetical protein, conserved		Tb927.11.7600	2	2	6.1	F		2.57E-08
Tb427tmp.02.5660	hypothetical protein, conserved		Tb927.11.7780	62	13	42	F	1.52E-08	9.85E-10	1.33E-07			1.40E-07		6.55E-07	5.97E-08
Tb427tmp.02.5670	hypothetical protein, conserved		Tb927.11.7790	8	5	26.1	F			1.28E-06			2.91E-07	2.73E-06	2.01E-08
Tb427tmp.02.5720	ribonucleoside-diphosphate reductase large chain (RNR1)		Tb927.11.7840	46	15	19.8	F	1.52E-08	1.54E-07
Tb427tmp.03.0030	ABC transporter, putative (ABCD3)		Tb927.11.1070	54	19	28.9	T	1.75E-08				4.57E-09			5.80E-07
Tb427tmp.03.0090	ribokinase, putative		Tb927.11.1020	43	7	33.3	F	2.50E-08	4.42E-08	1.31E-08		7.11E-08	1.35E-08		6.41E-07	1.36E-07
Tb427tmp.03.0180	RNA-editing complex protein (KREPB5)		Tb927.11.940	5	3	9.7	F			1.40E-08			3.48E-08		3.51E-09
Tb427tmp.03.0300	hypothetical protein, conserved		Tb927.11.840	5	5	7.2	F								8.36E-08
Tb427tmp.03.0390	protein phosphatase 2C, putative		Tb927.11.760	24	8	25.7	F	6.62E-08	1.49E-08			2.58E-07
Tb427tmp.03.0450	RNA polymerase I second largest subunit (RPA134)		Tb927.11.630	4	6	4.1	F	2.28E-09
Tb427tmp.03.0540	ABC transporter, putative (ABCB10)		Tb927.11.540	7	4	10.7	F	4.67E-09							1.31E-08
Tb427tmp.03.0550	RNA-binding protein, putative (RBP3)		Tb927.11.530	2	2	10.5	F		3.00E-09
Tb427tmp.03.0880	hypothetical protein, conserved (PIFTF6)		Tb927.11.260	26	13	10.1	F	2.22E-08	1.66E-09			1.46E-08
Tb427tmp.03.0910	cleavage and polyadenylation specificity factor, putative		Tb927.11.230	16	8	12.1	T		6.79E-08					4.28E-07
Tb427tmp.03.0940	elongation factor, putative		Tb927.11.190	6	4	9	F	2.21E-08	1.14E-09						7.36E-08
Tb427tmp.11.0004	ribonucleoside-diphosphate reductase small chain (RNR2)		Tb427tmp.11.0005;Tb427tmp.11.0007;Tb927.11.12780;Tb927.11.12790;Tb927.11.12800;Tb927.11.12810;Tb927.11.12820	20	6	14.6	F		8.63E-08	3.90E-08			2.01E-07
Tb427tmp.12.0006	major surface protease gp63, putative		Tb927.11.8720	4	2	4.5	F		1.02E-08
Tb427tmp.160.0370	hypothetical protein, conserved		Tb927.9.1380	31	12	40.9	F	6.10E-09							3.78E-07	5.05E-07
Tb427tmp.160.0520	hypothetical protein, conserved		Tb927.9.1600	11	7	7.3	F	1.40E-08	1.12E-10
Tb427tmp.160.0580	Mov34/MPN/PAD-1 metallopeptidase, putative		Tb927.9.1680	47	10	40.8	F		6.10E-07	1.76E-07		8.97E-08	5.64E-08	1.63E-06
Tb427tmp.160.0670	hypothetical protein, conserved		Tb927.9.1770	3	5	2.3	F	4.32E-10
Tb427tmp.160.0680	sec1 family transport protein, putative (SLY1)		Tb927.9.1780	18	7	11.5	F	2.44E-07	2.37E-09			3.88E-07			6.89E-08
Tb427tmp.160.0770	nitrilase, putative		Tb927.9.1960	1	2	6.6	F	1.93E-08
Tb427tmp.160.0780	syntaxin binding protein 1, putative		Tb927.9.1970	103	26	47.4	T	1.35E-08	1.10E-08	7.30E-10					8.46E-07	3.09E-07
Tb427tmp.160.1200	microtubule- associated protein (GB4)		Tb927.9.2520	8	5	18.9	F								1.12E-08
Tb427tmp.160.1260	hypothetical protein, conserved		Tb927.9.2600	7	3	21.4	F	7.76E-10	9.44E-09
Tb427tmp.160.1330	hypothetical protein, conserved		Tb927.9.2670	9	5	19.2	F		6.41E-10	1.62E-08			9.69E-09		3.98E-08	5.08E-07
Tb427tmp.160.1440	hypothetical protein, conserved		Tb927.9.2760	12	9	22	F			3.65E-08			2.37E-08
Tb427tmp.160.1740	hypothetical protein, conserved		Tb927.9.3080	3	3	9.3	F							1.85E-06
Tb427tmp.160.2110	U5Cwc21 small nuclear ribonucleoprotein (TbCWC21)		Tb927.9.3480	22	5	32.2	F	4.08E-08		9.86E-07			3.57E-06
Tb427tmp.160.2230	hypothetical protein, conserved		Tb927.9.3620	8	2	10	F								5.81E-08
Tb427tmp.160.2370	hypothetical protein, conserved		Tb927.9.3770	58	5	32.7	F	1.06E-07	5.62E-09	1.10E-07		5.53E-07	1.01E-07		5.76E-07
Tb427tmp.160.2420	syntaxin, putative		Tb927.9.3820	13	5	22.5	F	3.04E-08	5.99E-08						2.09E-08	1.18E-06
Tb427tmp.160.2770	fatty acyl CoA syntetase 1 (ACS1)		Tb927.9.4190	157	27	38.7	T	5.01E-07	2.16E-09			8.65E-08			2.28E-06	1.85E-06
Tb427tmp.160.2810	fatty acyl CoA synthetase 3 (ACS3)		Tb927.9.4210	432	48	59.5	T	9.21E-07	2.77E-08	3.86E-09	3.36E-08	2.23E-07			2.40E-06	3.62E-06
Tb427tmp.160.3090	heat shock protein, putative		Tb927.9.4500	259	41	56.2	F	4.92E-07	1.47E-07	1.03E-08		1.97E-07	1.02E-07	2.62E-06	1.79E-06	5.54E-07
Tb427tmp.160.3110	mitochondrial processing peptide beta subunit, putative		Tb927.9.4520	82	15	37.1	F			5.36E-08		8.00E-09	1.43E-06		1.79E-07	5.80E-07
Tb427tmp.160.3630	cAMP-specific phosphodiesterase (PDEB2)		Tb927.9.5100	28	22	21.9	T		3.16E-08
Tb427tmp.160.3730	glutaminyl-tRNA synthetase, putative		Tb927.9.5210	6	5	10.8	F	1.12E-07	1.51E-09
Tb427tmp.160.3780	hypothetical protein, conserved		Tb927.9.5260	43	9	20.1	F	8.31E-08		4.11E-09		4.15E-08			3.44E-08	1.51E-07
Tb427tmp.160.3800	hypothetical protein, conserved		Tb927.9.5280	12	2	9.5	F			3.71E-08			1.31E-07
Tb427tmp.160.3820	nucleolar RNA binding protein, putative		Tb927.9.5320	126	17	42.9	F	4.22E-09	1.60E-08	5.05E-07	3.65E-08	4.36E-08	1.04E-06	5.67E-07	3.58E-09	7.86E-09
Tb427tmp.160.4020	ubiquitin carboxyl-terminal hydrolase, putative		Tb927.9.5520	3	3	3.8	F	3.53E-09
Tb427tmp.160.4200	60S acidic ribosomal protein, putative		Tb927.9.5690	32	5	92.9	F	5.28E-08	1.08E-08	1.06E-07		6.78E-07	1.94E-07	2.72E-06
Tb427tmp.160.4240	nucleosome assembly protein-like protein		Tb927.9.5730	10	7	19.9	F	2.56E-07	4.34E-09	5.73E-09
Tb427tmp.160.4300	solanesyl-diphosphate synthase, putative		Tb927.9.5890	45	10	39	F		2.25E-07	1.00E-07		2.82E-08	2.76E-07		1.16E-07
Tb427tmp.160.4310	glutamate dehydrogenase (GDH)		Tb927.9.5900	216	36	45.5	F	5.64E-10	9.02E-08			9.28E-10			1.56E-06	5.50E-07
Tb427tmp.160.4440	hypothetical protein, conserved		Tb927.9.6060	11	6	28.6	F		1.78E-09	5.61E-08			9.54E-08		1.58E-08	1.44E-07
Tb427tmp.160.4520	calmodulin, putative			2	2	15.9	F	7.85E-09
Tb427tmp.160.4560	arginine kinase (AK)		Tb927.9.6170	36	34	69.1	T	1.25E-08	6.31E-09	4.84E-08		6.20E-09	2.94E-08		4.52E-08	3.33E-07
Tb427tmp.160.4590	arginine kinase (AK)		Tb927.9.6290	12	31	64.3	T		7.30E-07	1.27E-07			2.60E-08
Tb427tmp.160.4610	hypothetical protein, conserved		Tb927.9.6320	192	25	69.4	F	7.16E-09	9.09E-09	1.37E-06	2.20E-07		5.60E-05	4.12E-07	2.43E-09
Tb427tmp.160.4630	hypothetical protein, conserved		Tb427tmp.v2.0020;Tb427tmp.v2.0030;Tb927.9.6360;Tb927.9.6370;Tb927.9.6380	17	4	10.2	F	3.80E-08				9.74E-09			1.15E-07
Tb427tmp.160.4750	hypothetical protein, conserved		Tb927.9.6510	4	4	7.1	F			1.89E-09				2.82E-07	4.15E-08
Tb427tmp.160.4760	hypothetical protein		Tb927.9.6530	34	14	16.4	F	2.48E-09	3.15E-08					9.34E-08	2.31E-08
Tb427tmp.160.4770	protein kinase, putative		Tb927.9.6560	27	9	15.8	F		4.63E-08
Tb427tmp.160.5150	hypothetical protein, conserved		Tb927.9.7060	36	11	31.3	F		2.23E-09	5.41E-07			2.36E-06
Tb427tmp.160.5200	hypothetical protein, conserved		Tb927.9.7110	124	8	33.6	T	1.31E-07	2.65E-07		3.88E-08	1.37E-07			8.40E-08	1.44E-06
Tb427tmp.160.5260	oxidoreductase, putative		Tb927.9.7190	14	4	9.4	F			3.71E-08			1.78E-07		4.87E-08
Tb427tmp.160.5620	hypothetical protein, conserved		Tb927.9.7670	4	2	12.3	F	1.21E-07
Tb427tmp.160.5670	hypothetical protein, conserved		Tb927.9.7720	40	11	11.3	F	5.65E-09	1.45E-09	1.14E-09		6.01E-10	2.09E-08	1.74E-07
Tb427tmp.18.0004	eukaryotic translation initiation factor 4e, putative (eIF4E)		Tb927.11.2260	51	9	39.9	F	1.84E-08	5.86E-08	3.16E-07			2.69E-06	5.43E-06
Tb427tmp.18.0007	hypothetical protein, conserved		Tb927.11.2220	6	2	6.5	F			2.69E-09			3.73E-08			6.50E-08
Tb427tmp.18.0015	hypothetical protein, conserved		Tb927.11.2110	17	6	37.4	T	1.54E-08		4.25E-07		4.79E-08	6.80E-07
Tb427tmp.211.0140	chaperone protein DNAj, putative		Tb927.9.8160	13	2	3.3	F	1.88E-08	1.68E-08	5.72E-09					2.57E-08	1.42E-07
Tb427tmp.211.0180	hypothetical protein, conserved		Tb927.9.8200	8	4	7.3	F	1.76E-07				6.57E-09
Tb427tmp.211.0220	rhomboid-like protein		Tb927.9.8260	9	3	12.8	F	4.32E-08	1.10E-08	1.25E-08					4.20E-08
Tb427tmp.211.0230	hypothetical protein, conserved		Tb927.9.8290	5	4	24.8	F	2.47E-07						1.89E-06	2.37E-08
Tb427tmp.211.0290	hypothetical protein, conserved		Tb927.9.8350	2	2	3.5	F	2.73E-09
Tb427tmp.211.0540	fructose-1,6-bisphosphatase (FBPase)		Tb927.9.8720	20	7	28	F	3.88E-09		4.45E-08		1.20E-07			1.40E-06
Tb427tmp.211.0680	CAAX prenyl protease 1, putative		Tb927.9.8950	295	22	40.3	F	4.86E-07	2.77E-07	5.90E-07		2.46E-07	1.73E-06	1.27E-06	7.32E-06	2.32E-06
Tb427tmp.211.0770	hypothetical protein, conserved		Tb927.9.9090	3	2	5.8	F			1.47E-08
Tb427tmp.211.0930	Polyadenylate-binding protein 1 (Poly(A)-binding protein 1) (PABP 1) (PABP1)		Tb927.9.9290	18	6	15.2	F	1.70E-08	1.09E-08	2.87E-09				7.64E-07	3.05E-09
Tb427tmp.211.1000	choline phosphorylceramide synthase (SLS4)		Tb427tmp.211.1010;Tb427tmp.211.1030;Tb927.9.9410;Tb927.9.9380;Tb927.9.9390	36	2	8.8	F	3.03E-07	2.15E-08			6.03E-08			6.46E-08
Tb427tmp.211.1220	hypothetical protein, conserved		Tb927.9.9630	99	10	31.3	F	6.32E-08	1.90E-07	1.28E-07		3.51E-08	2.86E-07	8.57E-07	6.49E-07	1.20E-06
Tb427tmp.211.1290	hypothetical protein, conserved		Tb927.9.9710	9	3	12.8	F	5.23E-09				9.09E-09			1.84E-08
Tb427tmp.211.1380	lipoic acid containing carrier protein, putative (GCVH)		Tb927.9.9840	3	3	21.7	F	4.01E-09							1.80E-08
Tb427tmp.211.1390	hypothetical protein, conserved		Tb927.9.9860	412	43	59.4	T	9.64E-07	4.21E-08	5.27E-09		9.44E-08	1.10E-07		3.36E-06	6.83E-06
Tb427tmp.211.1510	Small nuclear RNA gene activation protein (SNAP) 50 (SNAP50)		Tb927.9.9970	12	4	12.7	F			2.49E-08			2.77E-07
Tb427tmp.211.1770	hypothetical protein, conserved		Tb927.9.10350	9	4	19.3	F	5.75E-08	4.87E-09	9.87E-08		7.17E-08	5.24E-07
Tb427tmp.211.1800	hypothetical protein, conserved		Tb927.9.10400	12	4	30.8	F	1.77E-08	1.07E-08	7.03E-10	5.18E-08
Tb427tmp.211.1830	hypothetical protein, conserved		Tb927.9.10450	16	5	3.8	F	6.73E-09				1.27E-09			6.88E-09	9.02E-08
Tb427tmp.211.1880	hypothetical protein, conserved		Tb927.9.10500	5	2	4.5	F								9.18E-09	2.66E-07
Tb427tmp.211.1950	hypothetical protein, conserved		Tb927.9.10570	1	2	11.8	F							5.04E-07
Tb427tmp.211.2020	synaptojanin (N-terminal domain), putative		Tb927.9.10640	3	2	2.6	F								1.41E-08
Tb427tmp.211.2090	hypothetical protein, conserved			131	14	54	F		4.39E-08	8.88E-07			2.08E-06	7.69E-07
Tb427tmp.211.2100	hypothetical protein, conserved		Tb927.9.10690	3	3	7	F		2.70E-09	7.95E-09
Tb427tmp.211.2330	small GTPase, putative (RAB7)			22	6	27.7	F	2.33E-07	1.48E-07	1.22E-07					1.31E-07
Tb427tmp.211.2530	hypothetical protein, conserved		Tb927.9.11220	25	7	20.8	F			1.03E-08			1.24E-08		1.87E-07	2.81E-07
Tb427tmp.211.2570	T-complex protein 1, eta subunit, putative (TCP-1-eta)		Tb927.9.11270	94	22	40.7	T	1.28E-08	1.22E-07		4.01E-08	7.99E-09		1.25E-06
Tb427tmp.211.2580	30S Ribosomal protein S17, putative		Tb927.9.11280	23	5	19.2	F			3.23E-07			3.18E-07	5.34E-07	6.94E-09
Tb427tmp.211.2590	proteasome beta 2 subunit, putative		Tb927.9.11310	25	7	22.4	F	1.50E-06	6.14E-08	4.01E-08
Tb427tmp.211.2730	Gim5A protein (gim5A)		Tb927.9.11580	497	14	52.7	F	2.85E-06	8.71E-07	1.05E-07		4.15E-06	4.59E-07	4.94E-07	6.19E-06	8.29E-06
Tb427tmp.211.3140	hypothetical protein, conserved		Tb927.9.12070	20	9	11.2	F	5.97E-09	1.43E-08			9.94E-09
Tb427tmp.211.3280	60S ribosomal subunit protein L31, putative	Tb427tmp.211.3270	Tb927.9.12200	22	3	12.2	F	4.43E-07		1.58E-07		1.86E-07	3.10E-07
Tb427tmp.211.3510	ATP-dependent DEAD/H RNA helicase, putative		Tb927.9.12510	38	8	14.4	F	2.83E-07	4.62E-08		2.97E-08	4.23E-08
Tb427tmp.211.3650	phospholipase A2-like protein, putative		Tb927.9.12700	18	5	14.3	F	2.27E-08		3.05E-08				2.38E-07	2.54E-08	4.20E-07
Tb427tmp.211.3680	chaperone protein DNAj, putative		Tb927.9.12730	55	15	37.9	F			2.30E-08			4.86E-09	1.27E-05	4.01E-07	8.99E-07
Tb427tmp.211.3810	hypothetical protein, conserved			4	3	20	F		5.33E-08
Tb427tmp.211.3840	hypothetical protein, conserved		Tb927.9.12900	4	3	5.2	F			1.95E-09			1.39E-08
Tb427tmp.211.4360	hypothetical protein, conserved		Tb927.9.13520	24	12	14.7	F	7.84E-10	4.88E-08
Tb427tmp.211.4380	hypothetical protein, conserved		Tb927.9.13540	7	4	12.6	F		1.33E-08	4.04E-09					3.34E-08
Tb427tmp.211.4510	hypothetical protein, conserved		Tb927.9.13770	40	3	9.6	F			1.05E-07		5.28E-08	7.24E-07	3.91E-07
Tb427tmp.211.4520	hypothetical protein, conserved		Tb927.9.13970	110	18	71.4	F	9.62E-09	1.92E-07	3.34E-07			1.80E-06	3.46E-07
Tb427tmp.211.4540	RNA-binding protein, putative (DRBD2)		Tb927.9.13990	17	5	17	F	6.03E-07	3.28E-07	2.15E-07		7.46E-08
Tb427tmp.211.4630	hypothetical protein, conserved		Tb927.9.14100	60	7	30.9	F	1.11E-07	9.39E-08				1.48E-08		3.25E-07	1.48E-06
Tb427tmp.211.4850	60S ribosomal protein L26, putative		Tb927.8.6180;Tb927.9.14370	56	6	32.9	F	3.65E-06	3.70E-08	6.21E-08	1.22E-06	9.79E-06		3.86E-05
Tb427tmp.22.0003	phosphoglycerate kinase, putative		Tb927.11.2380	16	4	4.3	F	1.07E-08
Tb427tmp.244.1580	variant surface glycoprotein (VSG), putative	Tb427VSG-310	Tb927.9.16490	112	15	30.7	T	1.75E-07	1.40E-08	1.21E-07	1.60E-06
Tb427tmp.244.2630	40S ribosomal protein S6, putative		Tb927.9.15360	34	11	38	F	1.93E-07	1.04E-08	7.97E-07			5.66E-07
Tb427tmp.244.2680	hypothetical protein, conserved		Tb927.9.15260	37	12	29.2	F		3.04E-08	3.80E-07			4.11E-08		3.06E-07
Tb427tmp.244.2725	ribosomal protein L36, putative		Tb927.10.1590	60	4	34.9	F	1.38E-06		2.52E-07	3.12E-06	8.86E-07	3.18E-06	3.79E-05
Tb427tmp.244.2850	hypothetical protein, conserved		Tb927.9.15000	10	3	8.4	F	5.24E-08	4.17E-09
Tb427tmp.47.0004	2-oxoglutarate dehydrogenase E1 component, putative		Tb927.11.1450	142	33	36.2	F	1.34E-08	1.68E-08			1.92E-08			9.12E-07	2.51E-07
Tb427tmp.47.0005	hypothetical protein, conserved		Tb927.11.1440	18	5	32.7	F	1.62E-06	1.06E-07						5.96E-07	1.08E-06
Tb427tmp.47.0008	class I transcription factor A, subunit 3 (CITFA-3)		Tb927.11.1410	144	8	26.4	F	2.15E-06	1.90E-07	1.36E-07		3.49E-05	9.52E-06		2.05E-07
Tb427tmp.47.0014	hypothetical protein, conserved		Tb927.11.1350	5	4	13.4	F			1.32E-08			5.58E-08		2.45E-08
Tb427tmp.47.0024	hypothetical protein, conserved		Tb927.11.1250	56	25	35.7	F	4.95E-09	3.57E-08	5.19E-09				4.57E-07	1.50E-07	1.30E-07
Tb427tmp.47.0031	protein kinase, putative (CRK6)		Tb927.11.1180	2	2	8.3	F							1.08E-06
Tb427tmp.50.0001	hypothetical protein, conserved		Tb927.11.720	42	10	45.8	T		2.95E-09	2.84E-07			4.34E-06	9.94E-07	3.50E-08	2.95E-06
Tb427tmp.52.0003	oligopeptidase b (OPB)		Tb927.11.12850	12	5	7.1	F	1.89E-08	5.17E-10						4.82E-08
Tb427tmp.52.0006	hypothetical protein, conserved (pseudogene)			143	24	37.7	F	2.00E-07	4.99E-11	1.10E-08		1.79E-07			2.87E-08
Tb427tmp.52.0010	hypothetical protein, conserved		Tb927.11.12920	5	2	6.5	F								2.43E-08
Tb427tmp.55.0006	intraflagellar transport protein IFT88 (IFT88)		Tb927.11.1740	986	60	61	F	8.59E-08	2.58E-06	5.25E-07	7.01E-08	5.31E-08	2.59E-06	4.60E-06	7.64E-08
Tb427tmp.55.0007	hypothetical protein		Tb927.11.1730	2	2	9.3	F		1.15E-08
Tb427tmp.55.0012	vesicular-fusion protein SEC18, putative		Tb927.11.1680	58	17	22.1	F	3.36E-09	1.94E-09			2.41E-08			3.59E-07	5.59E-08
Tb427tmp.55.0017	hypothetical protein, conserved		Tb927.11.1620	20	5	38	F	8.99E-08	2.51E-08	4.67E-08			7.32E-07
Tb427tmp.55.0021	hypothetical protein, conserved		Tb927.11.1590	20	6	30	F			9.57E-08			2.17E-06
Tb427tmp.55.0026	isovaleryl-coA dehydrogenase, putative		Tb927.11.1540	7	2	5.6	F			4.19E-09					5.38E-08	2.15E-07
Tb427tmp.57.0008	calpain-like protein, putative		Tb927.11.1090	391	32	38.7	T	2.31E-07	4.15E-09	3.78E-09	2.18E-08	2.37E-07	1.33E-08	2.83E-07	3.33E-08	2.28E-07
Tb427tmp.v1.0130	hypothetical protein, conserved		Tb427tmp.v1.0150;Tb927.9.3930;Tb927.9.4000	9	4	17.5	F			1.06E-07			3.51E-08
Tb427tmp.v1.0640	60S ribosomal protein L27a (RPL27A)	Tb427tmp.211.2650		27	6	44.8	F	6.85E-08	4.50E-08	5.37E-07	5.12E-07	7.17E-08	2.91E-06	2.25E-06
Tb427tmp.v1.0650	hypothetical protein, conserved		Tb927.9.11480	78	17	41	F	2.07E-07	4.38E-08		1.84E-08	4.06E-09			2.08E-08	3.31E-08
Tb427VSG-1177	Tb427VSG-1177		Tb927.1.5170	4	2	5.3	F		8.33E-09
Tb427VSG-1354	Tb427VSG-1354			4	2	2.4	T	3.48E-08		6.67E-08
Tb427VSG-1600	Tb427VSG-1600			123	16	55.6	T		2.30E-06	2.89E-07	3.29E-07				3.97E-09
Tb427VSG-1619	Tb427VSG-1619			3	15	32.3	T			2.33E-08	8.47E-08	1.72E-08
Tb427VSG-1637	Tb427VSG-1637		Tb09.v4.0150	36	10	37.5	T		2.35E-07	5.61E-08	2.27E-07
Tb427VSG-1640	Tb427VSG-1640			20	28	60.8	T		1.34E-08	3.52E-10
Tb427VSG-1666	Tb427VSG-1666		Tb927.5.291b	67	14	35.6	T		1.16E-06	1.39E-07	9.89E-07
Tb427VSG-1747	Tb427VSG-1747			136	31	76.9	T		6.52E-06	1.31E-06	3.16E-06
Tb427VSG-1828	Tb427VSG-1828			218	22	68.3	T	2.15E-08	2.35E-06	1.77E-06	1.67E-06	5.68E-09				8.58E-08
Tb427VSG-1954	Tb427VSG-1954			4	2	5.6	F		6.61E-09
Tb427VSG-2085	Tb427VSG-2085			164	29	70.6	T	1.59E-07	5.24E-06	4.79E-07	1.58E-06	6.51E-07	2.31E-07		1.92E-07	9.41E-07
Tb427VSG-322	Tb427VSG-322		Tb927.11.17440	21	9	28.3	F	1.74E-08	2.27E-08	9.53E-10	1.57E-07
Tb427VSG-3233	Tb427VSG-3233		Tb927.11.17870	211	23	61.7	T	5.63E-08	4.20E-06	1.47E-06	1.80E-06	1.04E-07			1.70E-09
Tb427VSG-331	Tb427VSG-331		Tb927.11.20630	4	3	6.2	F		1.95E-09
Tb427VSG-397	Tb427VSG-397			22	8	18.8	F		3.53E-08
Tb427VSG-5	Tb427VSG-5			236	13	39.3	T	1.65E-07	3.44E-07	1.04E-06	5.20E-06				3.86E-08	2.77E-07
Tb427VSG-510	Tb427VSG-510			13	6	14.9	F		1.26E-08		7.30E-08
Tb427VSG-531	Tb427VSG-531			73	16	41.5	T	1.46E-08	3.27E-07	3.04E-07	4.94E-07
Tb427VSG-532	Tb427VSG-532			11	6	15.9	F		8.49E-09	2.26E-08
Tb427VSG-562	Tb427VSG-562			34	11	26.8	F	1.82E-08	1.25E-07		1.01E-06
Tb427VSG-601	Tb427VSG-601			4	4	11.2	F			3.36E-08	1.50E-07
Tb427VSG-715	Tb427VSG-715			25	11	25.4	F								1.53E-07	1.47E-07
Tb427VSG-775	Tb427VSG-775			12	11	28.4	T		2.25E-08	6.89E-09	2.77E-07
Tb427VSG-824	Tb427VSG-824		Tb427tmp.v2.0310;Tb927.11.20590	1	2	2.6	F			6.24E-09
Tb927.1.120	retrotransposon hot spot protein 4 (RHS4), putative		Tb427.01.120	25	27	30.8	T	3.41E-09	9.03E-09			2.27E-08		5.54E-07	2.27E-08
Tb927.1.1200	hypothetical protein, conserved	Tb427.01.1200	Tb427.01.1200	14	5	15.6	F			2.17E-07			2.92E-07	3.69E-07
Tb927.1.1560	vesicular-fusion protein nsf, putative,N-ethylmaleimide sensitive factor (NsF)	Tb427.01.1560	Tb427.01.1560	13	9	15	F	1.16E-09	4.22E-09						5.11E-09
Tb927.1.1670	hypothetical protein, conserved		Tb427.01.1670	46	21	24.1	T	4.54E-08	4.27E-08			8.14E-09
Tb927.1.180	retrotransposon hot spot protein 1 (RHS1), putative			2	37	49.2	F		2.51E-08
Tb927.1.190	retrotransposon hot spot protein (RHS, pseudogene), putative			62	20	25.8	T	8.78E-08	6.52E-08			7.71E-08		1.15E-06	7.39E-08
Tb927.1.2170	hypothetical protein, unlikely			20	2	7.2	F	6.22E-08		6.65E-08			1.47E-06		6.66E-06
Tb927.1.2340	alpha tubulin	Tb927.1.2400;Tb927.1.2360;Tb927.1.2380;Tb427.01.2360;Tb427.01.2400;Tb427.01.2380;Tb427.01.2340	Tb427.01.2400	1111	28	64.5	F	2.21E-06	7.71E-07	4.68E-06	5.17E-07	1.59E-06	1.50E-05	1.68E-05	1.31E-05	1.10E-05
Tb927.1.2350	beta tubulin	Tb927.1.2370;Tb927.1.2330;Tb927.1.2390;Tb427.01.2390;Tb427.01.2370;Tb427.01.2330;Tb427.01.2350	Tb427.01.2390	1149	25	67.9	T	3.01E-06	1.10E-06	2.33E-06	2.79E-07	9.74E-06	6.15E-06	1.86E-05	1.33E-05	1.24E-05
Tb927.1.2470	histone H3, putative	Tb927.1.2430;Tb927.1.2550;Tb927.1.2490;Tb927.1.2530;Tb927.1.2450;Tb927.1.2510;Tb427.01.2470;Tb427.01.2510;Tb427.01.2450;Tb427.01.2490;Tb427.01.2430;Tb427.01.2550;Tb427.01.2530		22	2	25.6	F	4.61E-07				1.94E-06
Tb927.1.2570	coatomer beta subunit (beta-coP)		Tb427.01.2570	114	33	39.3	T	2.63E-08	9.11E-08			8.29E-08			1.13E-10
Tb927.1.2750	hypothetical protein, conserved	Tb427.01.2750		16	7	54.2	F	2.80E-07	8.90E-08	6.40E-08	2.78E-07
Tb927.1.3260	hypothetical protein, conserved		Tb427.01.3260	7	7	6	F	3.77E-09	1.20E-10			5.92E-10
Tb927.1.3830	glucose-6-phosphate isomerase, glycosomal (PGI)		Tb427.01.3830	1297	37	63.6	F	2.85E-06	2.61E-07	1.86E-07	6.83E-07	2.15E-07	8.56E-07		8.53E-06	8.27E-06
Tb927.1.3950	D-alanine aminotransferase (ALAT)	Tb427.01.3950	Tb427.01.3950	138	22	55	F	6.27E-08	6.43E-09	8.36E-08			6.41E-07		1.43E-06	5.10E-06
Tb927.1.4680	hypothetical protein, conserved		Tb427.01.4680	55	13	39.3	F	1.53E-09	4.72E-08	1.56E-07			2.44E-07
Tb927.1.5110	expression site-associated gene 11 (ESAG11) protein, putative		Tb427.01.5110	9	14	39.8	F	8.91E-09	1.26E-08	8.67E-09			4.72E-10		6.61E-09
Tb927.1.700	phosphoglycerate kinase (PGKC)		Tb427.01.700	580	46	91.4	T	4.98E-07	6.85E-07	7.59E-07	5.39E-07		2.19E-07		1.21E-05	5.75E-06
Tb927.1.710	phosphoglycerate kinase (PGKB)		Tb427.01.710	26	29	73.3	T	7.97E-08		1.12E-07	1.91E-07		6.66E-08		2.93E-07	1.42E-06
Tb927.1.720	phosphoglycerate kinase (PGKA)		Tb427.01.720	17	24	51.7	T			3.80E-08			4.39E-08	2.53E-07	3.98E-08
Tb927.1.90	retrotransposon hot spot protein (RHS, pseudogene), putative		Tb427.01.90	2	14	21.6	F		3.00E-09
Tb927.10.100	expression site-associated gene (ESAG, pseudogene), putative,expression site-associated gene 2 (ESAG2), degenerate			27	2	4.9	F		9.31E-07
Tb927.10.10010	60S acidic ribosomal protein, putative	Tb427.10.10010	Tb427.10.10010	4	2	7.1	F	1.69E-07
Tb927.10.10030	hypothetical protein, conserved	Tb427.10.10030		14	3	36	F	8.61E-08	2.22E-08
Tb927.10.10140	paraflagellar rod component, putative (PFC19)	Tb427.10.10140	Tb427.10.10140	7	2	8.2	F		6.53E-08	2.49E-08
Tb927.10.10420	monothiol glutaredoxin, putative	Tb427.10.10420		2	2	20.6	F								6.91E-08	1.47E-06
Tb927.10.10530	histone H2B, putative	Tb927.10.10500;Tb927.10.10560;Tb927.10.10520;Tb927.10.10570;Tb927.10.10480;Tb927.10.10460;Tb927.10.10470;Tb927.10.10590;Tb927.10.10550;Tb927.10.10490;Tb927.10.10580;Tb927.10.10540;Tb927.10.10510;Tb427.10.10520;Tb427.10.10580;Tb427.10.10460;Tb427.10.10490;Tb427.10.10570;Tb427.10.10560;Tb427.10.10550;Tb427.10.10540;Tb427.10.10510;Tb427.10.10480;Tb427.10.10530;Tb427.10.10470;Tb427.10.10500;Tb427.10.…		96	6	50.9	F	9.83E-07	6.73E-08	7.28E-07	1.29E-06	3.88E-06	4.49E-06	1.64E-05	1.24E-07	7.14E-06
Tb927.10.1060	T-complex protein 1, delta subunit, putative (TCP-1-delta)		Tb427.10.1060	137	22	46.3	T	4.98E-07	5.95E-08	2.38E-08		3.12E-07	5.16E-08		2.11E-08
Tb927.10.1070	cell division protein kinase 2 homolog 1,cdc2- like protein kinase (CRK1)		Tb427.10.1070	119	11	36.5	F	1.32E-06	9.44E-08	4.15E-07	2.76E-07	5.76E-06	1.45E-06	9.11E-06	6.85E-07	4.76E-06
Tb927.10.1080	40S ribosomal protein S23, putative (RPS23)	Tb927.10.1090;Tb427.10.1080;Tb427.10.1090		4	2	16.1	F	4.75E-08				2.08E-07
Tb927.10.10850	argonaute-like protein (AGO1)		Tb427.10.10850	93	32	31.6	T	1.38E-07	2.42E-08			3.72E-07
Tb927.10.1100	60S ribosomal protein L9, putative		Tb427.10.1100	32	7	48.1	F	1.97E-06		7.30E-08		1.80E-06
Tb927.10.11300	paraflagellar rod component, putative (PFC16)	Tb427.10.11300		104	6	57.1	F	1.35E-07	1.85E-06	2.58E-06	5.36E-07	1.17E-06		1.98E-06	4.66E-07	5.79E-07
Tb927.10.11390	60S ribosomal protein L6, putative	Tb427.10.11390		358	15	51	F	2.91E-05	1.99E-08	2.71E-07		7.63E-06	1.50E-06	1.93E-05
Tb927.10.11520	hypothetical protein, conserved	Tb427.10.11520		8	4	35	F	7.05E-09	5.28E-08	1.95E-07
Tb927.10.11540	40S ribosomal protein S3, putative (RPS3)		Tb927.9.6070;Tb427.10.11540	61	10	48.6	F	1.56E-06	2.08E-08	6.36E-08		3.67E-06		6.19E-06
Tb927.10.11610	hypothetical protein, conserved			11	5	52.9	F		6.02E-09	4.01E-07
Tb927.10.1170	intraflagellar transport protein IFT172, putative (IFT172)		Tb427.10.1170	282	55	34.8	T	4.50E-07	7.39E-09	3.24E-09		3.24E-07	7.48E-09		8.12E-09
Tb927.10.11870	mitochondrial RNA binding protein (MRB11870)		Tb427.10.11870	21	8	29.4	F			2.31E-07			4.29E-06
Tb927.10.12000	iron-sulfur cluster assembly protein, putative	Tb427.10.12000		20	3	33.3	F	6.19E-08		2.28E-07		5.35E-08				5.56E-07
Tb927.10.12030	hypothetical protein, conserved	Tb427.10.12030	Tb427.10.12030	17	5	25.2	F	1.58E-07	7.84E-09	6.14E-08		1.05E-07	1.42E-06
Tb927.10.12330	zinc finger protein family member, putative (ZC3H34)	Tb427.10.12330		5	3	6.9	F	2.14E-07	1.08E-07		2.70E-07
Tb927.10.12420	predicted S. cerevisiae Got1 homologue	Tb427.10.12420		11	2	20.4	F	1.01E-08	4.47E-08
Tb927.10.12510	P-type H -ATPase, putative		Tb427.10.12510	200	45	51.5	T	1.09E-07	1.19E-07	4.86E-09		7.93E-08			7.74E-07	1.45E-06
Tb927.10.12630	hypothetical protein, conserved	Tb427.10.12630	Tb427.10.12630	115	15	59.2	F	4.34E-07	1.38E-07	1.65E-06			5.69E-06	1.50E-05	4.81E-07	4.40E-06
Tb927.10.12700	pyruvate dehydrogenase E1 alpha subunit, putative	Tb427.10.12700	Tb427.10.12700	445	29	82.5	F	5.06E-08	8.80E-09	1.67E-06		1.53E-07	7.32E-06		5.04E-06	1.28E-06
Tb927.10.12820	hypothetical protein, conserved		Tb427.10.12820	191	31	31.2	T	3.31E-07	4.12E-07	7.04E-09	1.46E-07	7.27E-10
Tb927.10.12840	mitochondrial carrier protein (MCP12)	Tb427.10.12840	Tb427.10.12840	34	9	28.9	F	9.08E-08		1.68E-08					3.02E-07	4.43E-07
Tb927.10.12940	predicted zinc finger protein	Tb427.10.12940	Tb427.10.12940	87	8	28.4	F	1.45E-07	2.21E-07	7.96E-07	5.80E-08		1.27E-06		4.61E-07	1.37E-06
Tb927.10.12960	ras-related protein rab-5,small GTPase, putative (RAB5A)	Tb427.10.12960	Tb427.10.12960	58	11	60.4	F	4.49E-07	2.89E-07	3.63E-07	2.21E-07	2.12E-06	2.87E-07	7.41E-06	2.48E-07
Tb927.10.13280	hypothetical protein, conserved		Tb427.10.13280	99	43	19.1	T	1.83E-08				1.29E-08			1.03E-09
Tb927.10.13290	ethanolamine phosphotransferase (EPT)	Tb427.10.13290	Tb427.10.13290	10	3	10.2	F								1.20E-07
Tb927.10.13310	DNA-directed RNA polymerase I subunit, putative,RNA polymerase subunit, putative (RPB5z)	Tb427.10.13310	Tb427.10.13310	28	11	41.1	F		5.35E-09	2.15E-07			3.54E-07	1.39E-05
Tb927.10.13360	elongation factor Tu, putative	Tb427.10.13360	Tb427.10.13360	22	5	12.8	F	6.40E-10					1.14E-08	1.15E-06	7.60E-08
Tb927.10.13630	glucosidase, putative		Tb427.10.13630	346	35	48.6	F	1.41E-06	1.79E-07						1.56E-06	2.39E-06
Tb927.10.13780	glycogen synthase kinase 3 (GSK3)	Tb427.10.13780	Tb427.10.13780	47	8	32.4	F	2.10E-07	6.48E-08	2.02E-08		5.87E-07		3.39E-06
Tb927.10.13790	hypothetical protein, conserved		Tb427.10.13790	80	25	39.6	T	2.13E-07	1.00E-07	1.05E-08				3.01E-06	7.62E-08
Tb927.10.14140	pyruvate kinase 1 (PYK1)	Tb427.10.14140	Tb427.10.14140	787	30	67.5	T	9.24E-06	1.20E-06	9.11E-07	1.06E-06	8.71E-06	2.00E-07		5.10E-07	1.89E-07
Tb927.10.14200	syntaxin 5	Tb427.10.14200	Tb427.10.14200	12	5	16.2	F		2.26E-08	7.12E-08			6.48E-09		1.17E-08
Tb927.10.14210	TFIIH basal transcription factor subunit (TFB5)	Tb427.10.14210		6	4	37.7	F		1.73E-08	8.14E-08
Tb927.10.14310	hypothetical protein, conserved		Tb427.10.14310	6	3	13.9	F		1.93E-08	1.07E-08
Tb927.10.14470	intraflagellar transport protein IFT140, putative (IFT140)		Tb427.10.14470	265	44	26.8	T	1.59E-08	2.46E-09	6.49E-09		1.53E-08	1.83E-07	3.11E-07	1.65E-08
Tb927.10.14600	40S ribosomal protein S2, putative (RPS2)	Tb927.10.14710;Tb427.10.14600;Tb427.10.14710	Tb427.10.14600	18	8	28.9	F	1.52E-07		8.32E-08		1.34E-07	1.24E-07	1.47E-06
Tb927.10.14740	hypothetical protein, conserved		Tb427.10.14740	21	27	66.5	F		5.36E-08	1.24E-06			4.15E-06	1.93E-07	1.13E-06	9.24E-07
Tb927.10.14760	hypothetical protein, conserved	Tb427.10.14760		14	2	7.9	F	2.48E-07	6.17E-08
Tb927.10.14780	protein kinase, putative,mitogen-activated protein kinase kinase kinase, putative		Tb427.10.14780	83	17	73.9	T	6.92E-08	6.31E-07			2.47E-07	9.17E-08	3.62E-07	4.31E-09
Tb927.10.14840	mitochondrial carrier protein (MCP5a)	Tb927.10.14830;Tb927.10.14820;Tb427.10.14820;Tb427.10.14840;Tb427.10.14830	Tb427.10.14840	220	14	46.9	T	5.47E-07	1.71E-08	3.54E-07	6.25E-08	7.07E-07	1.35E-07	1.43E-06	3.20E-06	4.37E-06
Tb927.10.14980	intraflagellar transport protein IFT52, putative (IFT52)	Tb427.10.14980	Tb427.10.14980	586	39	69	F	2.28E-07	1.28E-07	1.11E-06	3.25E-08	2.17E-07	7.42E-06	4.59E-06	5.22E-08
Tb927.10.14990	intraflagellar transport protein IFT80/CHE2, putative (IFT80)		Tb427.10.14990	71	19	24.6	F	9.13E-09	4.36E-08			4.02E-08		3.92E-07	2.98E-08
Tb927.10.15150	RNA polymerase III C11 subunit, putative,DNA-directed RNA polymerase III, putative,RNA polymerase subunit, putative (RPC11)	Tb427.10.15150		1	2	15.1	F			6.39E-08
Tb927.10.15410	glycosomal malate dehydrogenase (gMDH)		Tb427.10.15410	19	2	6.2	F		3.38E-08	4.86E-09					9.85E-08
Tb927.10.1550	proteasome regulatory non-ATP-ase subunit 5,19S proteasome regulatory subunit (RPN5)	Tb427.10.1550	Tb427.10.1550	59	18	44	F		3.90E-07	2.45E-07			2.85E-07	4.85E-06	1.52E-07
Tb927.10.15850	peroxin 12 (PEX12)		Tb427.10.15850	63	10	28.4	F	1.90E-09		6.07E-08			2.48E-07	3.54E-07	5.94E-07
Tb927.10.16100	FK506-binding protein (FKBP)-type peptidyl-prolyl isomerase, putative	Tb427.10.16100	Tb427.10.16100	10	5	20.9	F		8.75E-09	2.40E-08	6.08E-08
Tb927.10.16120	inosine-5'-monophosphate dehydrogenase,IMP dehydrogenase	Tb427.10.16120	Tb427.10.16120	326	32	72	F	6.01E-08	1.30E-08	1.61E-06	3.46E-07	1.77E-08	6.65E-08		3.01E-06	1.85E-05
Tb927.10.1630	unspecified product (RLI)	Tb427.10.1630	Tb427.10.1630	8	5	8.7	F		2.25E-08
Tb927.10.1730	hypothetical protein, conserved	Tb427.10.1730	Tb427.10.1730	11	4	12	F		1.83E-08	7.05E-09			1.35E-08		5.69E-08
Tb927.10.190	40S ribosomal protein S6, putative		Tb427.10.190	16	9	29.2	F			7.90E-07			5.17E-07
Tb927.10.2010	hexokinase (HK1)		Tb427.10.2010	1056	56	85.4	T	9.18E-07	2.48E-06	3.07E-06	9.98E-07	1.09E-07	3.22E-06	5.31E-07	7.72E-06	5.72E-06
Tb927.10.2110	elongation factor 1-alpha (TEF1)	Tb927.10.2100;Tb427.10.2110;Tb427.10.2100	Tb427.10.2110	1434	39	70.8	F	7.69E-06	6.41E-06	4.21E-06	1.40E-05	7.60E-06	5.32E-06	8.35E-05	7.65E-06	1.21E-05
Tb927.10.2290	chaperone protein DNAj, putative		Tb427.10.2290	20	11	43.3	F			3.97E-08			9.46E-08	4.62E-06
Tb927.10.230	proteasome alpha 5 subunit, putative,20S proteasome subunit alpha 5		Tb427.10.230	94	11	55.7	F	1.68E-06	1.67E-07	1.32E-07	1.55E-07	2.29E-08	6.43E-08
Tb927.10.240	peroxin 14, putative (PEX14)		Tb427.10.240	78	13	44	F	1.33E-09		8.34E-07			8.82E-07		7.62E-08	1.21E-07
Tb927.10.2470	hypothetical protein, conserved		Tb427.10.2470	33	12	27.1	F	2.46E-08							9.55E-08	4.39E-07
Tb927.10.2530	adenylate kinase, putative	Tb427.10.2530	Tb427.10.2530	174	15	64.4	F	3.32E-06	1.43E-06	7.04E-07	1.84E-06	1.45E-07			1.00E-06	2.50E-05
Tb927.10.2560	mitochondrial malate dehydrogenase (mMDH)		Tb427.10.2560	108	14	61	F	3.35E-07	5.30E-08	7.09E-08					1.45E-06	2.01E-06
Tb927.10.2640	intraflagellar transport protein IFT81, putative	Tb427.10.2640	Tb427.10.2640	382	56	68.1	T	2.65E-07	1.03E-06	8.36E-08	3.38E-07	1.29E-08	1.32E-06	1.71E-06	1.12E-07
Tb927.10.270	60S ribosomal protein L32, putative	Tb427.10.270	Tb927.9.15420	41	5	35.6	F	3.72E-07	8.23E-08	1.00E-08	5.00E-06		8.07E-06	1.97E-05
Tb927.10.2800	hypothetical protein, conserved	Tb427.10.2800		10	5	38.8	F	4.74E-09				1.30E-07			2.95E-07
Tb927.10.2840	ribosomal protein S25, putative	Tb927.3.1370;Tb427.10.2840;Tb427.03.1370		22	3	30.1	F	7.63E-08			2.09E-06	1.56E-06		1.92E-05
Tb927.10.2880	calcium channel protein, putative		Tb427.10.2880	161	38	16.7	F	4.66E-08	1.68E-09			6.08E-08			1.31E-08	2.18E-08
Tb927.10.2890	enolase	Tb427.10.2890	Tb427.10.2890	518	26	73.2	F	3.08E-06	4.96E-07	2.32E-06	6.96E-07	2.54E-06	2.36E-06	1.98E-05	4.36E-07
Tb927.10.290	proteasome alpha 2 subunit, putative	Tb427.10.290	Tb427.10.290	69	12	59.3	F	2.51E-06	2.11E-07	2.50E-08	1.39E-07				2.82E-08
Tb927.10.2900	importin beta-1 subunit, putative		Tb427.10.2900	37	10	13.4	T	7.15E-08	1.55E-08
Tb927.10.2980	proteasome regulatory non-ATPase subunit 11,19S proteasome regulatory subunit, Metallo-peptidase, Clan MP, Family M67 (RPN11)	Tb927.10.3030;Tb427.10.2980;Tb427.10.3030	Tb427.10.2980	560	22	78.4	F	4.81E-07	4.34E-06	4.49E-06	5.35E-08	2.76E-06	1.41E-05	3.80E-05
Tb927.10.3040	hypothetical protein, conserved	Tb427.10.3040		10	4	20	F			1.05E-06
Tb927.10.3210	delta-1-pyrroline-5-carboxylate dehydrogenase, putative		Tb427.10.3210	613	40	69.9	T	6.12E-06	5.73E-08	3.49E-07	7.18E-08		8.12E-09		1.38E-05	1.64E-05
Tb927.10.3280	60S ribosomal proteins L38, putative	Tb427.10.3280		3	3	26.8	F	1.61E-08		1.01E-07
Tb927.10.3380	60S acidic ribosomal protein P2, putative	Tb927.10.3370;Tb427.10.3380;Tb427.10.3370		6	2	43	F	3.33E-08				3.94E-07
Tb927.10.3660	aspartate aminotransferase	Tb427.10.3660	Tb427.10.3660	415	32	78.7	F	4.41E-07	3.17E-06	2.46E-06	1.15E-07	2.06E-06	7.13E-06	2.98E-06	1.51E-08
Tb927.10.3760	vacuolar ATP synthase subunit d, putative		Tb427.10.3760	116	20	59.7	T	2.62E-07	4.66E-08	2.56E-07	3.19E-08	5.74E-07	2.25E-06	1.53E-06	2.49E-08	5.53E-07
Tb927.10.3840	60S ribosomal protein L18a, putative	Tb927.11.14130	Tb427.10.3840	25	7	41.3	F	6.53E-07	6.80E-09	1.56E-07	6.82E-07	2.66E-06	2.04E-07	1.23E-05
Tb927.10.3940	40S ribosomal protein S3A, putative			68	10	39.1	F	2.63E-07	1.48E-08	8.96E-07		1.72E-06	3.06E-07	1.60E-06	1.97E-07
Tb927.10.3990	DHH1 (DHH1)	Tb427.10.3990	Tb427.10.3990	269	24	59.1	F	8.12E-07	1.27E-06	5.07E-07	6.00E-07	2.01E-06	2.69E-07	3.24E-06	4.02E-08
Tb927.10.4040	3-keto-dihydrosphingosine reductase		Tb427.10.4040	94	12	36.5	F	2.46E-08	7.81E-08	1.55E-07		1.30E-07	1.50E-07		4.30E-07	1.44E-06
Tb927.10.4310	prohibitin 2, putative (PHB2)	Tb10.v4.0045;Tb427.10.4310	Tb427.10.4310	44	12	48.5	F	2.86E-07		2.02E-07		3.95E-07	1.10E-06	4.38E-07	3.50E-08
Tb927.10.4450	stress-inducible protein STI1-like, putative	Tb10.v4.0035;Tb427.10.4450	Tb427.10.4450	9	4	16.7	F	7.94E-08
Tb927.10.4560	elongation factor 2	Tb927.10.4570;Tb427.10.4560;Tb427.10.4570	Tb427.10.4560	587	47	59.3	T	4.30E-06	2.01E-06	8.68E-10	6.20E-07	4.44E-06			3.15E-08	1.02E-07
Tb927.10.4640	eukaryotic translation initiation factor 3 subunit L, putative	Tb427.10.4640	Tb427.10.4640	11	4	15.8	F		2.89E-08	3.16E-08	5.40E-08
Tb927.10.4690	dynein light chain, putative	Tb427.10.4690		10	3	33.9	F		5.09E-09	3.46E-07					8.05E-08
Tb927.10.4710	proteasome beta 2 subunit, putative,20S proteasome subunit	Tb427.10.4710	Tb427.10.4710	9	4	23.3	F	7.80E-07	1.95E-08
Tb927.10.4740	nucleolar RNA-binding protein, putative	Tb427.10.4740		7	2	42.9	F	8.10E-08			1.01E-06
Tb927.10.4760	hypothetical protein, conserved	Tb427.10.4760	Tb427.10.4760	9	3	16.1	F	6.57E-08							1.96E-07
Tb927.10.4850	hypothetical protein, conserved	Tb427.10.4850	Tb427.10.4850	31	10	32.4	F	5.41E-09		3.19E-08			8.87E-08		2.65E-07
Tb927.10.5010	Mitochondrial elongation factor G, putative	Tb427.10.5010	Tb427.10.5010	2	2	3.2	F								3.30E-09	4.99E-08
Tb927.10.5020	hypothetical protein, conserved	Tb427.10.5020	Tb427.10.5020	12	5	31.3	F		6.42E-08
Tb927.10.5030	ubiquitin/ribosomal protein S27a, putative	Tb427.10.5030	Tb927.7.3680	22	2	8.6	F	3.34E-07			5.76E-07	4.92E-06		1.22E-05
Tb927.10.5140	protein kinase, putative,mitogen-activated protein kinase 2, putative	Tb427.10.5140	Tb427.10.5140	74	19	43.2	F			2.50E-07			1.09E-06		6.88E-08	1.56E-06
Tb927.10.5230	ADP-ribosylation factor, putative	Tb427.10.5230	Tb427.10.5230	9	4	19.3	F	7.68E-08	1.78E-07
Tb927.10.5300	eukaryotic translation initiation factor 6 (eIF-6), putative	Tb427.10.5300	Tb427.10.5300	24	5	35.5	F	1.34E-06	5.54E-09			6.91E-07
Tb927.10.5330	40S ribosomal protein S18, putative	Tb927.10.5340;Tb427.10.5340;Tb427.10.5330		135	15	55.6	F	4.62E-07	2.30E-07	1.25E-06	7.98E-06	1.00E-06	4.53E-06	7.57E-05	3.90E-08	1.00E-06
Tb927.10.5360	40S ribosomal protein S10, putative	Tb927.10.5370;Tb427.10.5360;Tb427.10.5370		86	10	48.3	F	2.49E-06	1.86E-07	3.02E-07	4.53E-07	3.97E-06	4.06E-07	2.71E-05	2.31E-08	6.16E-07
Tb927.10.540	ATP-dependent DEAD/H RNA helicase, putative,DEAD box RNA helicase, putative	Tb427.10.540	Tb427.10.540	12	4	9.4	F	1.03E-08	6.32E-08		5.23E-08
Tb927.10.560	40S ribosomal proteins S11, putative	Tb427.10.560		37	6	27	F	2.37E-06		5.40E-07	1.14E-06	1.40E-06	2.32E-07	1.64E-05
Tb927.10.5620	fructose-bisphosphate aldolase, glycosomal (ALD)	Tb427.10.5620	Tb427.10.5620	2975	53	85.5	T	4.90E-05	1.89E-05	6.62E-05	2.03E-05	1.11E-05	3.73E-06	3.59E-06	2.27E-04	2.83E-04
Tb927.10.5680	procyclin-associated gene 1 (PAG1) protein, putative	Tb427.10.5680	Tb427.10.5680	10	5	16.8	F		4.00E-08		8.62E-08		2.10E-08
Tb927.10.6030	proteasome alpha 1 subunit, putative,20S proteasome subunit alpha-6, (putative) (TbPSA6)		Tb427.10.6030	158	14	71.1	T	8.59E-07	4.36E-08	1.67E-08		1.41E-07			2.02E-09
Tb927.10.6050	clathrin heavy chain (CHC)	Tb427.10.6050	Tb427.10.6050	812	76	51.9	F	2.67E-06	9.48E-08	6.13E-11	2.59E-08	2.68E-05		6.04E-07	3.35E-09
Tb927.10.6060	universal minicircle sequence binding protein (UMSBP), putative,DNA-binding protein HEXBP, putative,zinc finger protein	Tb427.10.6060		188	10	77	F	3.35E-08	9.58E-06	3.30E-06	1.71E-06	1.26E-08			3.57E-09	8.64E-08
Tb927.10.6070	universal minicircle sequence binding protein (UMSBP), putative,predicted zinc finger protein	Tb427.10.6070		105	7	60.7	F	7.57E-08	4.90E-06	2.11E-06	1.30E-06
Tb927.10.6080	proteasome beta 5 subunit, putative,proteasome beta 5 subunit (PRCE)	Tb427.10.6080	Tb427.10.6080	3	2	5.8	F		1.50E-08
Tb927.10.6300	hypothetical protein, conserved		Tb427.10.6300	71	15	36.6	F			3.98E-07			5.18E-07	1.75E-06	4.86E-08
Tb927.10.6400	chaperonin HSP60, mitochondrial precursor (HSP60)	Tb927.10.6510;Tb427.10.6510;Tb427.10.6400	Tb427.10.6400	1795	60	89	T	1.22E-05	6.36E-07	3.06E-07	5.08E-07	8.53E-07	1.19E-06	4.79E-06	2.74E-05	5.03E-05
Tb927.10.6610	chaperone protein DNAj, putative	Tb427.10.6610	Tb427.10.6610	26	4	18.2	F	5.01E-08	2.26E-08	1.46E-07			3.25E-07		6.95E-08	7.52E-07
Tb927.10.6670	dynein light chain, putative	Tb427.10.6670		168	7	49.6	F	1.21E-08	9.83E-08	3.29E-07		8.48E-08			1.59E-07
Tb927.10.6800	developmentally regulated GTP-binding protein, putative	Tb427.10.6800	Tb427.10.6800	14	9	29.6	F		1.66E-08	4.12E-08
Tb927.10.6880	glyceraldehyde 3-phosphate dehydrogenase, cytosolic (GAP)	Tb427.10.6880	Tb427.10.6880	329	17	56.8	F	2.19E-06	2.85E-07	1.88E-06	8.45E-08	6.21E-06	5.73E-06		1.52E-05	2.28E-06
Tb927.10.7020	acid phosphatase, putative	Tb427.10.7020	Tb427.10.7020	20	7	19.3	F			2.97E-08			1.98E-07		8.22E-08
Tb927.10.7090	alternative oxidase (AOX)	Tb427.10.7090	Tb427.10.7090	1171	31	75.1	T	4.38E-06	1.45E-06	1.39E-05	3.25E-06	2.11E-06	6.48E-05	3.47E-05	1.24E-05	2.78E-05
Tb927.10.7330	40S ribosomal protein S24E, putative	Tb927.10.7340;Tb427.10.7330;Tb427.10.7340		11	3	21.2	F	1.16E-06
Tb927.10.7470	RNA-binding protein, putative (RBP15)	Tb427.10.7470		7	3	25.6	F			4.63E-08		4.31E-08	1.27E-07
Tb927.10.7750	hypothetical protein, conserved	Tb427.10.7750	Tb427.10.7750	35	9	38.2	F	1.04E-08	9.28E-08	5.89E-08			1.35E-06
Tb927.10.7930	2,3-bisphosphoglycerate-independent phosphoglycerate mutase (PGAM)	Tb427.10.7930	Tb427.10.7930	3	3	8.3	F		1.49E-09
Tb927.10.7990	replication factor C, subunit 5, putative,ATPase, putative	Tb427.10.7990	Tb427.10.7990	8	2	7.4	F	5.71E-09				1.18E-07		5.00E-07
Tb927.10.8030	hypothetical protein, conserved	Tb427.10.8030	Tb427.10.8030	107	21	69.8	T	9.39E-07	1.80E-07	1.05E-06			2.19E-06		4.33E-07	3.81E-06
Tb927.10.8200	hypothetical protein, conserved	Tb427.10.8200	Tb427.10.8200	22	5	26.4	F	6.98E-07				2.65E-07
Tb927.10.8430	40S ribosomal protein S12, putative	Tb427.10.8430		64	5	36.6	F	9.58E-08	3.47E-07			2.12E-06
Tb927.10.8540	chaperone protein DNAj, putative	Tb427.10.8540	Tb427.10.8540	15	7	25.9	F		4.15E-08	1.57E-07			7.71E-09
Tb927.10.8940	hypothetical protein, conserved	Tb427.10.8940	Tb427.10.8940	156	24	66.2	F	9.91E-10	2.43E-09	1.11E-06			4.70E-07		1.31E-07	3.60E-06
Tb927.10.8950	kinetoplast DNA-associated protein, putative	Tb427.10.8950	Tb927.10.8970	97	4	23	F	3.12E-07			2.30E-07	4.99E-08		1.51E-06		9.94E-07
Tb927.10.9400	branch point binding protein, putative	Tb427.10.9400	Tb427.10.9400	130	16	58.7	F	5.73E-08	1.09E-07	1.72E-06		8.37E-09	2.46E-05
Tb927.10.9830	hypothetical protein, conserved	Tb427.10.9830		37	8	49.7	F	2.88E-08	2.29E-08	2.32E-06		6.14E-08	7.92E-07		1.60E-07	1.01E-06
Tb927.11.10020	short-chain dehydrogenase, putative		Tb427tmp.01.1780	34	7	27.5	F	4.06E-08	2.38E-08	1.63E-08		6.67E-08		2.35E-07	2.56E-07
Tb927.11.10030	60S ribosomal protein L29, putative	Tb427tmp.01.1790		36	3	38	F	4.42E-07	3.49E-08		2.56E-06	3.89E-06	1.59E-07	1.61E-04
Tb927.11.10080	hypothetical protein, conserved	Tb427tmp.01.1840		8	4	32.3	F	2.60E-07		5.36E-08				3.11E-06
Tb927.11.10160	60S ribosomal protein L22, putative			6	2	17.7	F			1.88E-07		1.31E-07
Tb927.11.10170	hypothetical protein, conserved	Tb427tmp.01.1930	Tb427tmp.01.1930	3	2	10.3	F			9.29E-09			8.14E-08
Tb927.11.10240	hslVU complex proteolytic subunit, putative,hslVU complex proteolytic subunit, threonine peptidase, Clan T(1), family T1B	Tb427tmp.01.2000	Tb427tmp.01.2000	28	4	19.1	F	7.70E-07	1.05E-07	1.55E-07		3.12E-06	1.33E-06	4.62E-07	1.97E-07	4.62E-07
Tb927.11.10340	phosphoglycerate mutase family member 5, putative	Tb427tmp.01.2110	Tb427tmp.01.2110	15	5	19.1	F		2.67E-08	8.87E-08						4.06E-07
Tb927.11.10370	glycosyl hydrolase-like protein		Tb427tmp.01.2140	10	11	13.7	F	3.81E-09						2.49E-06
Tb927.11.10780	hypothetical protein, conserved	Tb427tmp.01.2550	Tb427tmp.01.2550	15	5	20.1	F	4.74E-08		7.70E-08			1.24E-07		4.06E-09	1.13E-07
Tb927.11.10790	40S ribosomal protein SA, putative	Tb427tmp.01.2560;Tb427tmp.01.2680	Tb927.11.10910;Tb427tmp.01.2560	212	11	53.3	F	5.11E-06	1.68E-07	6.23E-07	3.83E-07	8.53E-06	2.16E-06	4.69E-06
Tb927.11.10820	protein kinase ck2 regulatory subunit, putative,casein kinase II beta chain, putative	Tb427tmp.01.2590	Tb427tmp.01.2590	27	5	21.8	F	1.02E-07	6.81E-08	1.43E-07		4.87E-07	9.71E-08
Tb927.11.11010	hypothetical protein, conserved	Tb427tmp.01.2800	Tb427tmp.01.2800	24	11	33.9	F			2.21E-07			7.09E-08
Tb927.11.11080	Nucleoporin (TbNup149)		Tb427tmp.01.2880	15	8	24	F			1.21E-08
Tb927.11.11150	U5 snRNP-specific 40 kDa protein	Tb427tmp.01.2940	Tb427tmp.01.2940	5	4	16	F		7.10E-10	3.67E-09			7.24E-08
Tb927.11.1120	calpain-like cysteine peptidase, putative,antigen, putative,cysteine peptidase, Clan CA, family C2, putative		Tb427tmp.47.0035	14	18	3.5	F		2.89E-10			3.53E-09
Tb927.11.11330	heat shock protein 70		Tb427tmp.01.3110	1067	56	67.9	T	1.05E-05	1.16E-06	1.03E-06	8.84E-07	4.87E-06	3.93E-07	1.01E-05	8.83E-07	4.24E-07
Tb927.11.11360	receptor for activated C kinase 1 (RACK1)	Tb927.11.11370;Tb427tmp.01.3170;Tb427tmp.01.3180	Tb427tmp.01.3180	174	20	69.2	T	6.12E-07	2.94E-06	1.40E-07	1.12E-06	9.71E-07	3.70E-07	3.83E-06
Tb927.11.11460	hypothetical protein, conserved	Tb427tmp.01.3290	Tb427tmp.01.3290	155	28	53.1	F	5.16E-08	2.17E-08				8.43E-09		1.05E-06	9.66E-07
Tb927.11.11470	hypothetical protein, conserved	Tb427tmp.01.3300	Tb427tmp.01.3300	37	8	31.6	F		3.93E-08	8.41E-07			1.38E-06	1.29E-06	1.66E-07	4.40E-07
Tb927.11.11590	eukaryotic translation initiation factor, putative	Tb427tmp.01.3420	Tb427tmp.01.3420	55	7	28.3	F	2.19E-08	5.51E-08	1.57E-07	4.71E-08		2.05E-07
Tb927.11.11680	2-oxoglutarate dehydrogenase E2 component, putative	Tb427tmp.01.3550	Tb427tmp.01.3550	440	20	53.5	T	5.00E-07	3.32E-07	8.10E-07	1.16E-07	1.68E-07	1.12E-06		1.06E-05	1.96E-05
Tb927.11.11690	vacuolar ATP synthase subunit b, putative,v- ATPase B subunit,vacuolar proton pump B subunit	Tb427tmp.01.3560	Tb427tmp.01.3560	382	27	63	T	4.06E-07	4.41E-07	4.49E-07	2.27E-07	6.16E-08	2.15E-06	6.17E-06	4.75E-07	8.97E-06
Tb927.11.11820	40S ribosomal protein S17, putative	Tb927.11.11830;Tb427tmp.01.3675;Tb427tmp.01.3676		50	10	56.3	F	1.25E-06		7.00E-07		1.10E-06	1.29E-06	1.91E-05	1.37E-08
Tb927.11.11900	coatomer gamma subunit, putative,cytosolic coat protein, putative (TbCoatomerGamma)	Tb427tmp.01.3740	Tb427tmp.01.3740	49	20	25.6	F	2.06E-08	1.70E-07					1.37E-07
Tb927.11.11980	microtubule-associated protein,corset-associated protein 15 (CAP15)	Tb427tmp.01.3805		113	14	62.8	T	4.00E-07	3.22E-07	7.63E-07	1.53E-06	4.34E-08			2.71E-06	6.71E-05
Tb927.11.12530	hypothetical protein, conserved	Tb427tmp.01.4370	Tb427tmp.01.4370	170	39	46.8	T	6.58E-09	6.79E-07	4.92E-08	1.97E-08	1.40E-08	1.22E-07		4.84E-09
Tb927.11.1270	hypothetical protein, conserved			20	5	31.4	F	7.18E-08	2.20E-08	4.56E-08		4.79E-08			1.74E-07
Tb927.11.13050	calmodulin	Tb927.11.13020;Tb927.11.13040;Tb927.11.13030;Tb427tmp.01.4624;Tb427tmp.01.4622;Tb427tmp.01.4623;Tb427tmp.01.4621		81	12	96	T	1.22E-06	2.11E-07	3.43E-07	2.52E-07	3.00E-07	2.69E-07	2.08E-05	1.53E-08	6.47E-06
Tb927.11.13250	eukaryotic translation initiation factor 2 gamma, putative (eIF-2-gamma)	Tb427tmp.01.4830	Tb427tmp.01.4830	3	3	14.5	F			4.00E-09
Tb927.11.13280	mitochondrial RNA binding protein 2 (GBP25)	Tb427tmp.01.4860	Tb427tmp.01.4860	104	12	54.5	F	2.99E-06	2.20E-07	1.53E-07	5.41E-07	2.09E-07	4.84E-06	3.37E-06	1.84E-06	4.84E-06
Tb927.11.13300	hypothetical protein, conserved	Tb427tmp.01.4880		14	4	30.1	F	3.19E-08	5.16E-09	1.94E-08		1.84E-07
Tb927.11.13450	hypothetical protein, conserved	Tb427tmp.01.5050	Tb427tmp.01.5050	6	2	9.5	T		1.28E-08	2.95E-08
Tb927.11.13500	par1	Tb427tmp.01.5100	Tb427tmp.01.5100	48	18	35	F	2.20E-07	7.68E-09		6.41E-08				5.80E-09	2.39E-07
Tb927.11.13610	hypothetical protein, conserved	Tb427tmp.01.5195		8	3	27.7	F	5.15E-09	1.64E-08						1.90E-07
Tb927.11.1370	glutaredoxin, putative	Tb427tmp.47.0012		3	2	16.8	F		3.66E-07
Tb927.11.13750	small GTPase, putative,ras-related rab-4 (RAB4)	Tb427tmp.01.5320	Tb427tmp.01.5320	2	3	18.7	F	1.41E-08
Tb927.11.13890	hypothetical protein, conserved	Tb427tmp.01.5460	Tb427tmp.01.5460	27	6	28	F	1.35E-08		2.96E-07		1.27E-08	1.81E-06	1.01E-06
Tb927.11.1400	hypothetical protein, conserved		Tb427tmp.47.0009	9	4	6.2	F								1.20E-08
Tb927.11.14000	NRBD1 (NRBD1)		Tb427tmp.01.5570;Tb927.11.14020;Tb427tmp.01.5590	103	17	58.4	T	2.90E-07	3.22E-09	9.20E-07	1.12E-06	1.93E-07	5.12E-06	1.55E-05	4.34E-08	8.80E-08
Tb927.11.14250	T-complex protein 1, epsilon subunit, putative (TCP-1-epsilon)	Tb427tmp.01.5860	Tb427tmp.01.5860	88	18	36.4	F	1.92E-07	5.31E-08			5.85E-08			7.90E-10
Tb927.11.14280	septum formation protein MAF homologue, putative	Tb427tmp.01.5890	Tb427tmp.01.5890	9	3	22.7	F	1.63E-07				4.57E-07
Tb927.11.14290	vacuolar sorting protein, putative	Tb427tmp.01.5900	Tb427tmp.01.5900	6	4	23.9	F	1.81E-08	3.27E-08
Tb927.11.14330	hypothetical protein, conserved		Tb427tmp.01.5930	26	9	6.3	F	2.80E-08	7.62E-11			1.66E-08
Tb927.11.14430	proteasome regulatory non-ATP-ase subunit	Tb427tmp.01.6030	Tb427tmp.01.6030	88	16	55.8	F	4.09E-08	5.32E-07	1.39E-07	1.58E-07		1.33E-06	1.93E-05
Tb927.11.14460	ADP-ribosylation factor GTPase activating protein 1, putative		Tb427tmp.01.6060	4	2	7.8	F		3.98E-09	4.24E-08
Tb927.11.14610	procyclin-associated gene 4 (PAG4) protein, putative		Tb427tmp.01.6220	57	15	33.6	F	1.19E-08	8.27E-07	1.48E-07	2.21E-07		7.74E-09		1.81E-08
Tb927.11.14780	phosphomannose isomerase, putative	Tb427tmp.01.6410	Tb427tmp.01.6410	25	9	30.1	F	8.78E-10	3.17E-10	1.72E-08					5.49E-07
Tb927.11.14900	coatomer epsilon subunit, putative,cytosolic coat protein, putative	Tb427tmp.01.6530	Tb427tmp.01.6530	213	20	68.5	F	1.46E-07	3.51E-06	2.12E-07	3.35E-07	7.77E-07	1.22E-06	2.15E-05
Tb927.11.14950	zinc finger protein 2 (ZFP2)	Tb427tmp.01.6590		10	3	36	F		2.84E-07	2.57E-07				4.40E-06
Tb927.11.15030	small GTPase (X3)	Tb427tmp.01.6670	Tb427tmp.01.6670	22	3	16.1	F	1.63E-07	3.73E-08			6.13E-07		9.91E-07
Tb927.11.15760	GPI transamidase subunit Tta1 (TTA1)		Tb427tmp.01.7400	180	16	52	F	3.14E-08	3.67E-07	4.32E-07		1.17E-07	5.33E-07		4.66E-07	1.13E-06
Tb927.11.15900	60S ribosomal protein L27, putative	Tb927.11.15880;Tb427tmp.01.7535;Tb427tmp.01.7545		148	8	42.1	F	4.48E-06		2.21E-07	6.03E-07	2.13E-07	3.21E-06	1.91E-05		8.97E-07
Tb927.11.15910	iron superoxide dismutase	Tb427tmp.01.7550	Tb427tmp.01.7550	14	3	19.2	F	1.09E-06	1.41E-07
Tb927.11.16130	nucleoside diphosphate kinase (NDPK)	Tb427tmp.01.7800		185	8	50.3	F	2.45E-06	1.36E-06	8.17E-07	1.44E-06	7.97E-06			1.32E-07	2.94E-06
Tb927.11.16160	ATP binding protein-like protein	Tb427tmp.01.7830	Tb427tmp.01.7830	4	2	14.8	F	5.95E-08	4.58E-09
Tb927.11.16830	Rab-like 5, small G protein (RABL5)	Tb427tmp.01.8590	Tb427tmp.01.8590	330	21	74.4	F	4.22E-06	1.56E-06	1.31E-05	9.74E-07	8.63E-06	3.61E-05	1.65E-05	1.15E-07	2.13E-07
Tb927.11.16970	protein phosphatase 4, putative	Tb427tmp.01.8740	Tb427tmp.01.8740	10	4	15.8	F		2.39E-07
Tb927.11.1700	hypothetical protein, conserved		Tb427tmp.55.0010	90	14	35.4	F		3.02E-09	1.04E-07			2.61E-07		8.77E-08	6.44E-08
Tb927.11.17000	leucine-rich repeat protein (LRRP), putative		Tb427tmp.01.8770	49	14	19.5	F	1.39E-08	2.81E-09	1.34E-08					9.30E-08	3.96E-07
Tb927.11.1710	mitochondrial RNA binding protein 1,gBP21, MRP1 (GBP21)	Tb427tmp.55.0009	Tb427tmp.55.0009	69	9	41.3	F	1.16E-06	1.64E-07	1.66E-07	7.38E-07		8.31E-07	2.04E-06	4.90E-07	2.05E-05
Tb927.11.1840	hypothetical protein, conserved		Tb427tmp.39.0004	78	25	57.4	T		2.01E-08	8.40E-07	1.69E-07		4.97E-08		1.97E-09	2.22E-06
Tb927.11.18680	dynein light chain LC8, putative (DYNLL1)	Tb11.0845;Tb427tmp.50.0007		82	6	52.2	F	6.25E-08	1.82E-06	4.55E-09	2.05E-07	7.85E-08	5.96E-07		5.41E-07	7.93E-07
Tb927.11.1890	hypothetical protein, conserved	Tb427tmp.42.0004	Tb427tmp.42.0004	9	4	15.6	F		8.21E-08
Tb927.11.1900	T-complex protein 1, beta subunit, putative		Tb427tmp.42.0003	62	17	41.2	F	3.18E-09	2.22E-07	2.62E-08			3.22E-08
Tb927.11.1980	zinc finger protein family member, putative (ZC3H41)	Tb427tmp.46.0009	Tb427tmp.46.0009	77	14	28.6	F	9.84E-07	9.64E-09		2.45E-07	8.90E-07
Tb927.11.1990	arginyl-tRNA synthetase, putative		Tb427tmp.46.0008	85	26	38.2	T	4.13E-08	3.17E-08						1.04E-08
Tb927.11.2050	60S acidic ribosomal subunit protein, putative	Tb927.11.2060	Tb427tmp.46.0002	110	9	43.5	F	1.02E-06	3.02E-07	4.76E-08		3.03E-06	5.56E-07	1.46E-06
Tb927.11.2130	proteasome regulatory non-ATP-ase subunit 3 (RPN3)	Tb427tmp.18.0013	Tb427tmp.18.0013	314	25	71.9	T	1.96E-07	3.74E-06	2.19E-06		6.91E-08	9.77E-06	3.05E-05	6.59E-10
Tb927.11.2200	DNA-directed RNA polymerase II, putative (RPB11)	Tb427tmp.57.0004		26	5	49.2	F		2.37E-08	7.26E-07		2.38E-08	7.17E-07	1.02E-05		2.00E-06
Tb927.11.2400	hypothetical protein, conserved	Tb427tmp.02.0010	Tb427tmp.02.0010	173	11	55	T	1.39E-06	4.10E-07	7.38E-07		4.37E-07	3.42E-07	4.58E-07	2.01E-06	4.01E-06
Tb927.11.2430	Cytoplasmic dynein 2 heavy chain (DYNC2H1), putative,Cytoplasmic dynein 2 heavy chain (DYNC2H2), putative (DHC1b)		Tb427tmp.02.0030	502	122	29	T	4.24E-07	8.43E-10	3.71E-09		1.28E-06	1.03E-09	1.20E-08	8.55E-09
Tb927.11.2650	heat shock protein 84, putative		Tb427tmp.02.0250	619	56	63.2	T	5.44E-07	1.56E-07	6.48E-09		3.47E-08	7.79E-09		2.34E-06	5.07E-06
Tb927.11.3220	metacaspase,cysteine peptidase, Clan CD, family C13 (mca1)	Tb427tmp.02.0730	Tb427tmp.02.0730	70	9	29	F	3.80E-08	6.54E-08	1.15E-07			6.08E-08		2.44E-06	1.49E-06
Tb927.11.3310	ubiquitin-conjugating enzyme, putative,ubiquitin-conjugating enzyme-like protein, putative			7	2	15.2	F		1.23E-08	2.18E-07
Tb927.11.3570	aminopeptidase, putative,metallo-peptidase, Clan MA(E) Family M1		Tb427tmp.02.1070	249	45	54.1	T	1.47E-07	7.59E-07			2.91E-07		2.31E-06	6.15E-09
Tb927.11.3590	40S ribosomal protein S4, putative	Tb927.11.3600	Tb427tmp.02.1085;Tb427tmp.02.1090	105	20	68.5	F	1.57E-07	2.98E-09	6.06E-07		2.61E-07	9.59E-07	3.45E-06
Tb927.11.3660	dynein light chain, putative,dynein Tctex1 family, putative	Tb427tmp.02.1135		12	3	44	F	7.37E-09	8.74E-08	6.41E-09		1.57E-08			1.68E-07
Tb927.11.3740	proteasome regulatory ATPase subunit 2 (RPT2)	Tb427tmp.02.1220	Tb427tmp.02.1220	6	6	19.5	F		7.48E-09	1.80E-08				2.46E-06
Tb927.11.4100	variant surface glycoprotein (VSG), putative		Tb427tmp.02.1566	322	28	59.3	T		2.99E-06	3.19E-07	7.29E-07		2.73E-06	5.44E-06
Tb927.11.4460	ALBA-Domain Protein (ALBA1)	Tb427tmp.02.2040		10	3	40	F	1.47E-08	1.14E-07		1.04E-06					3.86E-07
Tb927.11.4700	prostaglandin f synthase	Tb427tmp.02.2310	Tb427tmp.02.2310	19	7	30.4	F	3.26E-08		2.40E-08		4.08E-07			6.26E-08
Tb927.11.4770	retrotransposon hot spot protein (RHS, pseudogene), putative,retrotransposon hot spot protein (RHS), degenerate		Tb427.02.1330	15	9	12.4	F	4.94E-08	4.67E-08			2.53E-07		1.05E-06
Tb927.11.4900	guanine nucleotide-binding beta subunit-like protein,G-protein (beta)-like protein,beta transducin-like protein	Tb427tmp.02.2510	Tb427tmp.02.2510	161	30	54.8	F	2.95E-08	2.59E-07	1.44E-07	9.70E-07	3.42E-08	1.37E-07	4.82E-05
Tb927.11.4910	predicted ankyrin repeat family protein	Tb427tmp.02.2520	Tb427tmp.02.2520	11	3	10.7	F	9.35E-09	3.31E-08	4.32E-09
Tb927.11.5000	dynein intermediate chain IC78, putative	Tb427tmp.02.2640	Tb427tmp.02.2640	7	6	10.2	F		4.98E-09						7.61E-08
Tb927.11.5050	fumarate hydratase, class I (FHm)	Tb427tmp.02.2700	Tb427tmp.02.2700	3	2	3.8	F	1.95E-08							2.91E-09
Tb927.11.510	RNA-binding protein, UBP2 (UBP2)	Tb427tmp.03.0580		19	3	26.9	F	7.49E-07	3.52E-08
Tb927.11.5290	mitochondrial carrier protein (MCP9)	Tb427tmp.02.2960	Tb427tmp.02.2960	13	5	18.4	F							4.26E-07	1.56E-07	2.54E-07
Tb927.11.5400	signal recognition particle 54 kDa (SRP54)	Tb427tmp.02.3070	Tb427tmp.02.3070	15	15	31.6	F				3.37E-08			7.21E-06		1.57E-07
Tb927.11.550	hypothetical protein SCD6.10	Tb427tmp.03.0530	Tb427tmp.03.0530	82	12	58.2	F	1.83E-07	5.85E-08	1.90E-07	1.50E-06	5.41E-07	4.10E-08		4.21E-09
Tb927.11.5680	dynein light chain, putative	Tb427tmp.02.3390		8	3	14.3	F		8.59E-09	1.10E-07					3.28E-08
Tb927.11.600	hypothetical protein, conserved	Tb427tmp.03.0475		22	2	28.3	F	4.34E-08	1.08E-08	4.59E-08					1.02E-07
Tb927.11.6000	hypothetical protein, conserved	Tb427tmp.02.3810	Tb427tmp.02.3810	69	18	49.9	F		5.15E-09	2.40E-07			1.07E-06	8.38E-06	2.33E-07	7.95E-07
Tb927.11.6140	40S ribosomal protein S15A, putative	Tb427tmp.02.4000		50	5	37.7	F	2.74E-07	8.44E-08	8.17E-08	3.03E-07	1.17E-06	1.04E-07	6.43E-06
Tb927.11.6300	40S ribosomal protein S5, putative	Tb427tmp.02.4170		75	12	54.7	F	1.54E-06	6.58E-09	7.23E-07	1.13E-06	1.47E-06	5.57E-07	3.98E-05
Tb927.11.6390	hypothetical protein, conserved	Tb427tmp.02.4250	Tb427tmp.02.4250	21	5	18.8	F	1.29E-07				5.94E-08			1.40E-07
Tb927.11.680	ribosomal protein L21E (60S), putative	Tb11.0880	Tb927.4.1100	30	9	52.8	F	3.87E-07	1.64E-08	3.28E-07	9.30E-08	6.46E-08	8.68E-07	8.30E-06
Tb927.11.6870	14-3-3 protein	Tb427tmp.02.4700	Tb427tmp.02.4700	194	14	54.8	F	1.11E-06	2.21E-06	3.77E-07		8.10E-07	1.07E-06	1.14E-05	1.05E-07
Tb927.11.7020	proteasome alpha 7 subunit, putative (PSA4)	Tb427tmp.02.4870	Tb427tmp.02.4870	20	9	54.3	F	2.57E-07	5.66E-08
Tb927.11.7100	cytoplasmic translation machinery associated protein, putative	Tb427tmp.02.4950	Tb427tmp.02.4950	22	8	32.5	F	1.33E-06	4.28E-08	1.44E-08
Tb927.11.7170	seryl-tRNA synthetase	Tb427tmp.02.5020	Tb427tmp.02.5020	5	5	11.5	T	3.73E-08	9.30E-09			4.54E-08
Tb927.11.7280	DNA-direcetd RNA polymerase II, subunit 9, putative (RPB9)	Tb427tmp.02.5180		2	2	23.3	T	1.50E-08
Tb927.11.7350	histone H2B variant, putative (H2BVAR)	Tb427tmp.02.5250		5	2	11.9	F			2.64E-08				1.10E-06		6.07E-07
Tb927.11.7380	glycerol-3-phosphate dehydrogenase (FAD-dependent), mitochondrial		Tb427tmp.02.5280	929	43	68.8	T	3.68E-06	1.93E-07	2.03E-07	1.03E-07	2.63E-06	6.26E-07	3.72E-06	1.32E-05	8.84E-06
Tb927.11.740	eukaryotic translation initiation factor 5a, putative (eIF-5A)	Tb427tmp.03.0410		20	4	32.5	F	2.02E-06	1.08E-08
Tb927.11.7510	glucose-regulated protein 78, putative,luminal binding protein 1 (BiP), putative	Tb927.11.7460	Tb427tmp.02.5500	3823	83	80.6	T	2.29E-05	1.71E-06	4.27E-06	3.08E-06	7.14E-06	1.24E-05	2.33E-05	5.92E-05	5.30E-05
Tb927.11.7560	predicted WD40 repeat protein	Tb427tmp.02.5550	Tb427tmp.02.5550	10	5	8.4	F	1.62E-08							3.75E-08
Tb927.11.7620	MSP-A, putative		Tb927.11.7640	12	2	2.1	F		2.49E-08		7.31E-08
Tb927.11.7800	hypothetical protein, conserved		Tb427tmp.02.5680	8	3	18.8	F	1.33E-08					3.33E-08		9.37E-10
Tb927.11.7900	mitochondrial RNA binding protein,RBP16,RNA- binding protein of 16 kDa (RBP16)	Tb427tmp.02.5770		3	3	33.3	F	2.13E-08								5.57E-07
Tb927.11.7930	RNA polymerase B subunit RPB8, putative (RPB8)	Tb427tmp.02.5790		2	2	14.8	F						1.66E-06
Tb927.11.800	hypothetical protein, conserved	Tb427tmp.03.0335		6	3	16.1	F	9.67E-09	1.73E-08
Tb927.11.8090	protein phosphatase 1, putative	Tb427tmp.01.0450	Tb427tmp.01.0450	21	5	17.2	F		1.58E-07			9.80E-08
Tb927.11.8200	ribosomal protein S26, putative	Tb427tmp.01.0355		12	4	39.6	F			1.64E-07		5.58E-08	7.63E-07	1.37E-06
Tb927.11.8210	RAD50 DNA repair-like protein		Tb427tmp.01.0340	9	11	9.7	F	4.90E-09	5.92E-10	3.49E-10
Tb927.11.8770	ATP-dependent RNA helicase FAL1, putative	Tb427tmp.12.0011	Tb427tmp.12.0011	4	2	8.2	F			3.88E-09			3.91E-08
Tb927.11.8790	target SNARE, putative	Tb427tmp.12.0013	Tb427tmp.12.0013	39	8	28.9	F		9.05E-08	1.11E-08					7.95E-07	1.46E-06
Tb927.11.880	cyclophilin a,cyclophilin type peptidyl-prolyl cis-trans isomerase (CYPA)	Tb427tmp.03.0250		165	10	67.2	F	6.52E-06	5.32E-07	2.82E-07	1.33E-06	9.03E-08			3.63E-07	2.52E-06
Tb927.11.8830	hypothetical protein	Tb427tmp.12.0017	Tb427tmp.12.0017	14	8	32.1	F		3.09E-08	3.66E-08	3.05E-08
Tb927.11.8890	DNA-dependent RNA polymerases, putative (RPC19)	Tb427tmp.01.0625		35	8	85.1	F	1.80E-08	9.36E-08	8.04E-07		1.04E-07	1.99E-06	3.14E-05
Tb927.11.8970	ribose 5-phosphate isomerase, putative	Tb427tmp.01.0700		88	6	54.8	F	2.40E-07	2.04E-07	5.86E-07		2.27E-06	1.98E-07		3.02E-08
Tb927.11.900	isocitrate dehydrogenase, putative (IDH)	Tb427tmp.03.0230	Tb427tmp.03.0230	795	34	73.1	T	3.27E-07	1.42E-06	1.99E-06		2.13E-06	3.06E-06		1.70E-05	9.34E-06
Tb927.11.9420	ATP synthase, putative	Tb427tmp.01.1190	Tb427tmp.01.1190	164	14	63.9	F	5.73E-07	7.74E-07	8.29E-08	2.43E-07	2.57E-07	4.89E-07	8.13E-07	5.76E-07	5.52E-06
Tb927.11.9450	cyclophilin type peptidyl-prolyl cis-trans isomerase, putative (PPIase)	Tb427tmp.01.1215	Tb427tmp.01.1215	8	4	28.9	F	8.19E-07							1.16E-08
Tb927.11.9530	14-3-3-I protein	Tb427tmp.01.1290	Tb427tmp.01.1290	171	19	66.8	T		2.42E-06	7.18E-08	2.13E-07	1.79E-07	8.46E-07	1.93E-05
Tb927.11.9610	eukaryotic translation initiation factor 3 subunit 2, putative (eIF-3 beta)	Tb427tmp.01.1370	Tb427tmp.01.1370	226	13	56.4	F	6.62E-07	6.17E-07	1.30E-06		2.64E-07	9.41E-07	6.71E-07
Tb927.11.9700	nascent polypeptide associated complex alpha subunit, putative			19	3	36.6	F	1.01E-07	1.87E-07		3.74E-07	2.28E-07
Tb927.11.9860	hypothetical protein, conserved	Tb427tmp.01.1625		13	5	71.8	F	2.08E-08	2.36E-07
Tb927.11.9930	NADH-ubiquinone oxidoreductase complex I subunit, putative	Tb427tmp.01.1690	Tb427tmp.01.1690	4	2	10.2	F			8.94E-09			1.01E-07
Tb927.2.100	retrotransposon hot spot protein 1 (RHS1), putative			34	35	44.3	T	4.46E-10	6.79E-08	1.06E-08			2.70E-09	5.10E-07
Tb927.2.1120	retrotransposon hot spot protein (RHS, pseudogene), putative,retrotransposon hot spot protein 4 (RHS4), point mutation		Tb427.02.1120	1	13	15.8	F		1.68E-09
Tb927.2.1140	retrotransposon hot spot protein (RHS, pseudogene), putative,retrotransposon hot spot protein 3 (RHS3), interrupted		Tb427.02.1140	4	5	15.3	F		1.67E-08				6.02E-08
Tb927.2.1330	retrotransposon hot spot protein (RHS, pseudogene), putative,retrotransposon hot spot protein 6 (RHS6), degenerate			76	9	17.3	F	3.48E-07	3.82E-07			7.49E-07		3.17E-06	9.05E-08
Tb927.2.1700	hypothetical protein, conserved		Tb427.02.1700	242	34	54.2	F	1.10E-08	6.68E-07	2.06E-08		2.89E-08	4.17E-08		1.92E-07
Tb927.2.2060	variant surface glycoprotein (VSG)-related, putative		Tb427VSG-1267	76	15	41.2	T	2.87E-08	1.38E-07	8.08E-09	4.78E-07
Tb927.2.2180	ribosomal RNA processing protein 41B,RNase PH-like protein, putative,exosome complex exonuclease 1, putative (RRP41B)			4	3	10.2	F		1.91E-08
Tb927.2.2440	proteasome regulatory non-ATPase subunit 6 (RPN6)	Tb427.02.2440	Tb427.02.2440	83	24	47.8	T	5.64E-08	5.44E-08	5.85E-08		2.12E-07	1.08E-08	2.90E-06
Tb927.2.2510	voltage-dependent anion-selective channel	Tb927.2.2520;Tb427.02.2510;Tb427.02.2520	Tb427.02.2510	111	6	27.8	T	2.91E-07	7.50E-09	3.55E-07		1.61E-06	2.77E-06	7.75E-07	1.35E-06
Tb927.2.270	retrotransposon hot spot protein (RHS, pseudogene), putative,retrotransposon hot spot protein 3 (RHS3), frameshift		Tb427.02.270	15	8	16.9	F		9.18E-08
Tb927.2.2770	hypothetical protein, conserved			35	5	55.2	F	6.45E-08	8.60E-08		1.57E-07	1.21E-07
Tb927.2.2940	hypothetical protein, conserved		Tb427.02.2940	32	10	43.1	F	1.60E-08		1.00E-07		3.28E-08	2.11E-07	1.91E-06
Tb927.2.2970	mitochondrial carrier protein (MCP13)		Tb427.02.2970	24	5	16.7	F	2.66E-08		6.42E-09				2.92E-07	3.21E-07	3.94E-07
Tb927.2.2990	hypothetical protein, conserved		Tb427.02.2990	3	2	5	F		1.10E-09
Tb927.2.3270	65 kDa invariant surface glycoprotein		Tb427.02.3270	31	27	53.9	T	2.16E-08	5.96E-08	1.45E-08					3.67E-08
Tb927.2.3320	65 kDa invariant surface glycoprotein		Tb427.02.3320	623	41	68.4	T	2.33E-06	1.69E-06	5.23E-06	4.56E-06		4.60E-08		1.41E-06	6.63E-06
Tb927.2.340	retrotransposon hot spot protein 4 (RHS4), putative		Tb427.02.340	5	26	30	F		1.17E-08
Tb927.2.3800	guide RNA associated protein, GAP1,MRB1-associated protein	Tb427.02.3800	Tb427.02.3800	165	21	50	F	6.22E-08	1.20E-07	3.91E-07		3.90E-07	2.33E-06	2.04E-07	6.58E-07	2.76E-06
Tb927.2.3880	heterogeneous nuclear ribonucleoprotein H/F, putative (HNRNPH)		Tb427.02.3880	7	5	9.4	F	2.48E-09	9.96E-10	8.59E-10					7.79E-10
Tb927.2.4210	glycosomal phosphoenolpyruvate carboxykinase (PEPCK)		Tb427.02.4210	734	40	71.2	F	1.55E-07	1.38E-07	1.17E-06	2.89E-07		1.09E-05	1.22E-06	5.58E-06	6.51E-06
Tb927.2.450	retrotransposon hot spot protein 4 (RHS4), putative		Tb427.02.450	4	25	28.6	F	3.52E-09	3.11E-08			1.00E-08
Tb927.2.4530	hypothetical protein, conserved	Tb427.02.4530	Tb427.02.4530	20	4	27.4	F	7.70E-09	3.91E-08	1.35E-08
Tb927.2.4540	Small nuclear ribonucleoprotein-associated protein B (snRNP-B) (Sm protein B) (Sm-B) (SmB), putative (TbSmB)	Tb427.02.4540		30	5	50.5	F	9.61E-08		8.07E-08		7.81E-07	3.18E-07
Tb927.2.4710	RNA-binding protein, putative (TRRM1)	Tb427.02.4710	Tb427.02.4710	24	8	23.1	F	2.04E-07	2.58E-09				2.11E-07
Tb927.2.5160	chaperone protein DNAj, putative	Tb427.02.5160	Tb427.02.5160	441	22	63	F	3.62E-07	1.62E-06	2.68E-06	1.53E-06	1.28E-06	3.51E-06	6.75E-06	2.13E-08
Tb927.2.5980	ATP-dependent Clp protease subunit, heat shock protein 104 (HSP104), putative,atp-dependent chaperone (HSP104)	Tb427.02.5980	Tb427.02.5980	183	50	57.7	T	2.70E-07	8.19E-07	1.97E-08		4.44E-06	5.06E-08
Tb927.2.6200	adenosine transporter 2, putative (TbNT3)		Tb927.2.6240;Tb927.2.6280;Tb427.02.6200	18	4	9.9	F	7.64E-09		2.40E-09		2.00E-08			9.36E-08	1.00E-07
Tb927.2.6220	adenosine transporter 2, putative (TbNT4)			23	4	9.3	F	7.64E-08	6.07E-09	1.72E-09		2.73E-08			9.52E-09	1.39E-07
Tb927.2.830	retrotransposon hot spot protein (RHS, pseudogene), putative,retrotransposon hot spot protein 1 (RHS1), interrupted		Tb427.02.830	4	11	29.3	F			2.69E-08			1.53E-07
Tb927.3.1120	GTP-binding nuclear protein rtb2, putative (rtb2)	Tb427.03.1120	Tb427.03.1120	108	12	58.1	F	1.38E-06	8.08E-08	5.95E-08	4.86E-07	1.88E-06	3.27E-07	1.15E-05	8.38E-07	8.20E-07
Tb927.3.1140	hypothetical protein, conserved		Tb427.03.1140	30	13	41.5	F			1.35E-07			1.55E-06	1.25E-06
Tb927.3.1150	hypothetical protein, conserved		Tb427.03.1150	6	2	8.9	F		2.89E-08
Tb927.3.1380	ATP synthase beta chain, mitochondrial precursor,ATP synthase F1, beta subunit	Tb427.03.1380	Tb427.03.1380	400	27	64.7	T	2.13E-06	5.93E-08	5.65E-07	2.03E-07		7.60E-07	4.02E-07	1.72E-06	1.02E-05
Tb927.3.1690	hypothetical protein, conserved	Tb427.03.1690		2	5	33.8	F		3.08E-09						4.34E-08
Tb927.3.1790	pyruvate dehydrogenase E1 beta subunit, putative		Tb427.03.1790	155	17	47.4	F	9.29E-07	2.75E-09	2.26E-07		4.28E-07	1.13E-06		1.52E-06	5.09E-06
Tb927.3.1840	3-oxo-5-alpha-steroid 4-dehydrogenase, putative	Tb427.03.1840	Tb427.03.1840	309	19	39.6	T	1.12E-06	1.17E-08	1.78E-07		2.34E-06	6.79E-07	2.13E-06	3.89E-06	2.77E-06
Tb927.3.1920	NOT5 protein (NOT5)		Tb427.03.1920	29	12	26.7	F		2.34E-08	7.85E-10				1.30E-06
Tb927.3.2190	RNA triphosphatase (TbCET1)	Tb427.03.2190	Tb427.03.2190	3	2	9.5	F			3.91E-08
Tb927.3.2260	hypothetical protein, conserved		Tb427.03.2260	26	10	43	F		1.52E-09	8.76E-07			1.47E-06	7.52E-07	1.79E-08
Tb927.3.2440	serine/threonine-protein kinase, putative,protein kinase, putative	Tb427.03.2440	Tb427.03.2440	6	2	7.4	F		5.09E-08	1.38E-09
Tb927.3.2890	radial spoke protein RSP10, putative	Tb427.03.2890	Tb427.03.2890	18	8	27.3	F			1.20E-07			1.08E-07
Tb927.3.2960	inosine-adenosine-guanosine-nucleosidehydrolase,IAG-nucleoside hydrolase (IAGNH)	Tb427.03.2960	Tb427.03.2960	9	4	13.5	T	6.95E-08	1.22E-07
Tb927.3.3190	serine/threonine-protein kinase, putative,protein kinase, putative	Tb427.03.3190	Tb427.03.3190	6	5	15.7	F		1.47E-08	2.42E-09
Tb927.3.3270	ATP-dependent phosphofructokinase (TbPFK)	Tb427.03.3270	Tb427.03.3270	394	36	58.3	T	2.43E-06	1.69E-08	1.01E-06	5.31E-06	5.12E-07			1.65E-06	7.14E-06
Tb927.3.3310	60S ribosomal protein L13, putative	Tb927.3.3320;Tb427.03.3310;Tb427.03.3320	Tb427.03.3310	75	8	34.4	F	1.40E-06	1.11E-07	5.32E-07	2.06E-07	6.25E-07	1.36E-06	1.91E-06
Tb927.3.3330	heat shock protein 20, putative	Tb427.03.3330		184	16	85.1	F	1.35E-07	1.24E-06	2.76E-06	4.39E-07	8.27E-07	1.39E-05	2.37E-05	1.72E-06	2.91E-06
Tb927.3.3450	ADP-ribosylation factor-like protein 3A, putative	Tb427.03.3450		37	7	41.6	F	4.13E-06	3.45E-07						4.42E-08
Tb927.3.3460	hypothetical protein, conserved	Tb427.03.3460	Tb427.03.3460	17	10	24.2	F						3.28E-07		1.20E-07	1.31E-07
Tb927.3.3490	high mobility group protein, putative (TDP1)	Tb427.03.3490	Tb427.03.3490	39	13	38.7	T	8.42E-08	2.19E-08	5.95E-08	1.73E-07	1.16E-07			2.29E-07	5.51E-06
Tb927.3.3580	lipophosphoglycan biosynthetic protein, putative (LPG3)	Tb427.03.3580	Tb427.03.3580	799	46	51.6	T	2.80E-06	7.46E-07	9.48E-09	1.98E-08	1.88E-08			7.48E-06	7.03E-06
Tb927.3.3820	hypothetical protein, conserved	Tb427.03.3820	Tb427.03.3820	99	9	26.1	F	6.58E-09	5.69E-08	4.58E-08			3.64E-08		1.88E-07	6.43E-07
Tb927.3.3830	hypothetical protein, conserved	Tb427.03.3830	Tb427.03.3830	6	3	7.9	F		4.65E-08	2.08E-08
Tb927.3.4040	hypothetical protein, conserved		Tb427.03.4040	31	8	16.5	F	6.56E-08	1.21E-08
Tb927.3.4330	73 kDa paraflagellar rod protein,PFR1 (PFR1)	Tb927.3.4300;Tb927.3.4320;Tb927.3.4290;Tb927.3.4310;Tb427.03.4330;Tb427.03.4320;Tb427.03.4300;Tb427.03.4290;Tb427.03.4310	Tb427.03.4310	253	45	67.7	T	5.97E-07	9.19E-08	4.91E-08	1.74E-07	5.50E-08		5.18E-07	1.47E-06	4.16E-06
Tb927.3.4640	hypothetical protein, conserved	Tb427.03.4640	Tb427.03.4640	5	3	11.5	F								2.57E-07
Tb927.3.4820	acyltransferase, putative	Tb427.03.4820	Tb427.03.4820	16	2	7.9	F	1.03E-07	5.29E-10			1.71E-08			3.64E-08
Tb927.3.4840	ubiquitin hydrolase, putative,cysteine peptidase, Clan CA, family C19, putative	Tb427.03.4840	Tb427.03.4840	9	5	8.8	F		3.75E-09
Tb927.3.4880	hypothetical protein, conserved	Tb427.03.4880	Tb427.03.4880	13	6	39.6	F	4.96E-07	1.12E-08
Tb927.3.4920	LETM1 and EF-hand domain-containing protein 1, putative	Tb427.03.4920	Tb427.03.4920	8	9	25.4	F						1.35E-07		7.24E-08
Tb927.3.5010	hypothetical protein, conserved	Tb427.03.5010		9	3	14.5	F		2.97E-08
Tb927.3.5050	60S ribosomal protein L4	Tb427.03.5050	Tb427.03.5050	121	17	48.9	F	9.77E-08		7.71E-07		2.86E-07	2.60E-07	4.99E-07
Tb927.3.5180	cofilin/actin depolymerizing factor, putative	Tb427.03.5180		3	2	16.9	F	8.00E-09	4.45E-08
Tb927.3.5490	flagellar transport protein, putative (PIFTB2)	Tb427.03.5490	Tb427.03.5490	316	26	43.6	T	1.47E-07	1.76E-07	2.89E-07	3.92E-08		1.92E-06	3.70E-06	8.78E-08
Tb927.3.5500	DNA-directed RNA polymerase II subunit 3, putative,RNA polymerase subunit, putative (RPB3)	Tb427.03.5500	Tb427.03.5500	235	21	67.7	F	1.59E-08	2.63E-07	1.59E-06		8.00E-08	6.12E-06	1.38E-05	2.70E-08
Tb927.3.5550	small GTP-binding protein, putative (TbRX1)	Tb427.03.5550	Tb427.03.5550	22	7	48.6	F	4.43E-07	1.53E-07		2.76E-07		1.44E-07
Tb927.3.560	expression site-associated gene (ESAG) protein, putative,expression site-associated gene 11 (ESAG11) protein, putative		Tb427.03.560	8	11	29.4	F	1.88E-08		1.10E-08			1.20E-07		2.43E-08	3.33E-07
Tb927.3.5820	expression site-associated gene (ESAG, pseudogene), putative,expression site-associated gene 11 (ESAG11), degenerate			16	9	22.3	F		8.53E-09	2.62E-08			1.68E-09		1.11E-08	7.08E-07
Tb927.3.600	hypothetical protein			19	2	7.8	F		2.79E-07		1.48E-07
Tb927.3.720	zinc finger protein 2, putative (ZFP3)			28	4	69.2	F		8.36E-08	8.57E-08	1.74E-07			7.83E-07
Tb927.3.740	ZFP family member, putative (ZC3H5)	Tb427.03.740	Tb427.03.740	20	8	47.6	F	1.43E-08	4.69E-09	6.09E-07				1.16E-05
Tb927.3.770	hypothetical protein, conserved	Tb427.03.770	Tb427.03.770	4	3	24.9	F			2.25E-07
Tb927.3.830	flap endonuclease-1 (FEN-1), putative	Tb427.03.830	Tb427.03.830	8	3	7.9	F			1.14E-08			2.43E-07
Tb927.3.860	acyl carrier protein,acyl carrier protein, mitochondrial precursor, putative (ACP)	Tb427.03.860		21	2	21.6	F	2.20E-07	2.91E-07				5.03E-07	1.67E-06	3.90E-08	2.92E-06
Tb927.3.960	protein transport protein Sec61 gamma subunit, putative	Tb427.03.960		16	2	43.5	F	7.04E-08				4.03E-07			2.19E-07
Tb927.3.970	hypothetical protein, conserved		Tb427.03.970	57	16	50.8	F			3.20E-07			6.30E-07	3.14E-07
Tb927.4.100	retrotransposon hot spot protein (RHS, pseudogene), putative,retrotransposon hot spot protein 1 (RHS1), interrupted			18	13	28.8	F	7.65E-10	9.45E-08					7.23E-07	2.26E-08
Tb927.4.1020	serine-palmitoyl-CoA transferase, putative	Tb427.04.1020	Tb427.04.1020	20	7	17.6	F	5.81E-09		6.58E-09					9.89E-08	2.66E-07
Tb927.4.1080	V-type ATPase, A subunit, putative		Tb427.04.1080	270	30	58	F	1.13E-06	1.26E-07	6.80E-09	1.01E-07	2.73E-08	5.11E-08	3.70E-06	2.01E-06	3.84E-06
Tb927.4.110	retrotransposon hot spot protein (RHS, pseudogene), putative,retrotransposon hot spot protein 1 (RHS1), interrupted		Tb427.04.110	17	22	54.9	T	1.41E-08	3.95E-08
Tb927.4.1270	ruvB-like DNA helicase, putative	Tb427.04.1270	Tb427.04.1270	117	19	56.4	F	2.70E-09	1.57E-07	5.13E-07			1.69E-06	3.66E-06
Tb927.4.1300	hypothetical protein, conserved		Tb427.04.1300	148	16	53.5	F	1.75E-07	5.85E-07	1.91E-07	8.49E-08				1.81E-07	1.18E-06
Tb927.4.1310	ZFP family member, putative (ZC3H9)		Tb427.04.1310	25	10	30	F			1.71E-07			6.56E-07
Tb927.4.1540	hypothetical protein, conserved		Tb427.04.1540	48	10	26	F	1.12E-08						2.60E-07	2.95E-07	1.38E-07
Tb927.4.1930	RNA-binding protein, putative (EIF3D)		Tb427.04.1930	102	22	70.6	T	1.75E-07	4.12E-07	2.30E-06	1.34E-07		9.22E-07
Tb927.4.2000	ruvB-like DNA helicase, putative,ATP-dependent DNA helicase, putative	Tb427.04.2000	Tb427.04.2000	76	16	36.1	F		9.86E-08	2.82E-07	1.69E-07		1.41E-06	1.40E-06	1.24E-09
Tb927.4.2030	ALBA-Domain Protein (ALBA4)	Tb427.04.2030	Tb927.4.2040	43	5	21.1	F	3.05E-07	5.10E-08	2.43E-07	8.11E-08	4.37E-07		1.24E-06	3.47E-08	5.03E-07
Tb927.4.2110	protein phosphatase 2C, putative	Tb427.04.2110	Tb427.04.2110	1	2	8	F		7.71E-09
Tb927.4.2180	60S ribosomal protein L35a, putative			159	10	47.7	F	3.08E-05	8.86E-08	3.76E-07		1.31E-05	7.23E-06	2.91E-05	4.78E-08
Tb927.4.2450	thioredoxin, putative		Tb427.04.2450	827	28	59.6	T	1.23E-06	2.00E-06	2.46E-06	5.93E-07	1.15E-07	3.17E-06		3.82E-06	4.51E-06
Tb927.4.2740	hypothetical protein, conserved	Tb427.04.2740		56	9	56	F	1.48E-07	4.85E-07	4.07E-07	1.67E-07	1.07E-07			1.53E-07	2.40E-06
Tb927.4.2930	hypothetical protein, conserved		Tb427.04.2930	3	3	15.1	F			1.88E-08			3.35E-08
Tb927.4.3300	mitochondrial ATP-dependent zinc metallopeptidase, putative,metallo-peptidase, Clan MA(E) Family M41		Tb427.04.3300	10	4	6.5	F	1.74E-09							1.03E-08
Tb927.4.3400	hypothetical protein, conserved		Tb427.04.3400	72	9	17.2	F			1.13E-07			9.94E-07	5.24E-07	4.85E-09
Tb927.4.3450	hypothetical protein, conserved	Tb427.04.3450		3	2	29.8	F		1.12E-08							7.72E-07
Tb927.4.3570	translation elongation factor 1-beta, putative			2	17	57.5	T		1.00E-09
Tb927.4.3590	translation elongation factor 1-beta, putative	Tb427.04.3570;Tb427.04.3590		183	19	57.5	T	3.23E-06	1.13E-06	1.39E-06	1.13E-06	9.90E-07	3.88E-06	2.37E-07	1.24E-08
Tb927.4.360	1,2-Dihydroxy-3-keto-5-methylthiopentene dioxygenase, putative	Tb427.04.360	Tb427.04.360	2	2	6.8	F	3.12E-08
Tb927.4.3620	protein phosphatase 1, putative	Tb427.04.3620	Tb927.4.3630;Tb927.4.3640;Tb427.04.3620	14	3	9.2	F	9.58E-08		3.98E-09		1.79E-07
Tb927.4.380	hypothetical protein, conserved	Tb427.04.380	Tb427.04.380	140	3	11.7	F		1.02E-07	6.18E-09
Tb927.4.410	CAF 40 (CAF40)	Tb427.04.410	Tb427.04.410	69	12	46.8	F	1.84E-08	5.17E-07	7.64E-08		3.83E-08	1.64E-08	2.33E-06	2.97E-09
Tb927.4.4160	mitochondrial RNA binding protein (MRB4160)		Tb427.04.4160	1	2	3	F								9.31E-10
Tb927.4.4380	vacuolar-type proton translocating pyrophosphatase 1, putative (PPase1)	Tb427.04.4380	Tb927.8.7980;Tb427.04.4380	165	18	23.8	F	1.97E-07	5.99E-10		5.00E-08	1.54E-07			3.79E-07	3.27E-07
Tb927.4.4550	hypothetical protein, conserved		Tb427.04.4550	7	9	13.5	F		5.49E-09					3.53E-07
Tb927.5.1000	ubiquitin-conjugating enzyme e2, putative,ubiquitin carrier protein, putative,ubiquitin-protein ligase, putative	Tb427.05.1000		3	2	23.6	F		3.93E-08
Tb927.5.110	variant surface glycoprotein (VSG)-related, putative		Tb427VSG-3255	29	13	35.4	F		2.01E-07	2.21E-08	4.44E-07
Tb927.5.130	variant surface glycoprotein (VSG)-related, putative		Tb427.05.130	172	20	52.8	T		3.74E-06	9.72E-07	1.75E-06
Tb927.5.1390	64 kDa invariant surface glycoprotein (ISG64)		Tb427.05.1390	28	16	25.6	T	1.56E-09	6.76E-08	2.18E-07
Tb927.5.1430	64 kDa invariant surface glycoprotein (ISG64)			17	14	24	T		5.94E-08	8.10E-07	2.61E-07				2.02E-08
Tb927.5.1470	NADH-cytochrome b5 reductase, putative (B5R)	Tb427.05.1470	Tb427.05.1470	85	7	29.6	F	3.28E-07	1.28E-07	7.60E-08	2.35E-07				7.13E-08	1.47E-06
Tb927.5.1520	heat shock protein HslVU, ATPase subunit HslU, putative	Tb427.05.1520	Tb427.05.1520	178	34	64.6	T	1.71E-09	2.92E-08	3.83E-07			4.49E-06	2.44E-06	3.65E-07	1.86E-06
Tb927.5.1630	hypothetical protein, conserved	Tb427.05.1630		17	5	46.5	F	5.01E-09	4.38E-09			3.88E-08			1.13E-07	7.80E-07
Tb927.5.1810	lysosomal/endosomal membrane protein p67 (p67)	Tb427.05.1810	Tb427.05.1810	124	21	48.6	F	1.22E-07	1.81E-09	2.54E-08		7.92E-08	1.43E-08		5.15E-07	2.02E-06
Tb927.5.1880	inhibitor of serine peptidase (ISP), putative,ecotin family (I11), putative	Tb427.05.1880		7	4	42.2	F	9.47E-08	7.96E-08	7.26E-08
Tb927.5.1930	hypothetical protein, conserved	Tb427.05.1930	Tb427.05.1930	123	11	63.7	F	1.22E-06	3.37E-07	1.37E-07		1.47E-07	2.07E-06	1.91E-06	1.16E-06	1.98E-06
Tb927.5.2320	hypothetical protein, conserved		Tb427.05.2320	9	4	8.8	F		3.81E-09
Tb927.5.2570	translation initiation factor, putative (EIF3B)		Tb427.05.2570	121	26	44.1	F	5.43E-07	9.95E-08		5.51E-08	2.71E-08
Tb927.5.2930	hypothetical protein, conserved	Tb427.05.2930	Tb427.05.2930	263	33	61.6	T	6.98E-08	1.85E-07	1.94E-06		2.57E-07	4.03E-06	3.41E-07	6.85E-07	2.92E-06
Tb927.5.2940	stress-induced protein sti1, putative	Tb427.05.2940	Tb427.05.2940	115	29	48.4	T	1.34E-06	5.23E-08	2.99E-10	1.20E-07	4.29E-08
Tb927.5.295b	retrotransposon hotspot (RHS) protein 1			44	13	17.9	F	5.62E-09	8.04E-09						2.03E-07
Tb927.5.3090	hypothetical protein, conserved	Tb427.05.3090		5	3	43.6	F		6.00E-08	9.77E-08						3.25E-06
Tb927.5.310	hypothetical protein		Tb427.05.310	311	27	53.3	T	1.17E-06	2.50E-07	1.14E-06	2.69E-06				7.32E-07	6.80E-06
Tb927.5.3220	signal peptidase type I, putative	Tb427.05.3220	Tb427.05.3220	81	10	51.4	F	2.67E-06	6.18E-07	1.81E-07	1.95E-07	1.16E-06	8.52E-07	4.91E-06	7.37E-07	2.11E-06
Tb927.5.3340	hypothetical protein, conserved	Tb427.05.3340		1	2	26.3	F			1.23E-08
Tb927.5.3350	iron superoxide dismutase, putative		Tb427.05.3350	88	8	42	T	1.57E-07	7.88E-08						2.04E-06	5.59E-06
Tb927.5.3390	ADG1, pseudogene	Tb427.05.3390		14	3	25.4	F	1.20E-08	4.89E-08	3.70E-07					1.72E-08
Tb927.5.3400	calcium-translocating P-type ATPase,calcium pump		Tb427.05.3400	812	52	48.6	F	6.45E-07	2.77E-07		1.42E-07	5.06E-07		1.93E-07	1.81E-06	2.24E-06
Tb927.5.3560	vesicle-associated membrane protein, putative,synaptobrevin, putative (VAMP)	Tb427.05.3560		80	9	55.1	F	1.18E-06	1.28E-07	9.59E-08		3.27E-08			2.92E-07	2.52E-06
Tb927.5.370	75 kDa invariant surface glycoprotein, putative (ISG75)			4	36	43.8	T		1.06E-09
Tb927.5.3800	glutamine hydrolysing (not ammonia-dependent) carbomoyl phosphate synthase, putative		Tb427.05.3800	191	32	21.7	F	2.63E-07	2.93E-08			4.51E-07		5.48E-07	4.15E-07	2.10E-08
Tb927.5.3810	orotidine-5-phosphate decarboxylase/orotate phosphoribosyltransferase, putative,OMPDCase-OPRTase, putative		Tb427.05.3810	89	13	31.9	F	4.51E-09	5.63E-08	2.21E-07	2.46E-07		6.41E-07	2.69E-07	5.04E-07	7.54E-07
Tb927.5.390	75 kDa invariant surface glycoprotein, putative			145	51	60.9	T	1.08E-07	2.03E-07	2.57E-09	1.39E-06	1.38E-08			1.21E-07	5.23E-07
Tb927.5.3980	hypothetical protein, conserved	Tb427.05.3980	Tb427.05.3980	17	11	25.9	F			7.28E-08				1.74E-07
Tb927.5.4330	dihydrolipoamide branched chain transacylase, putative		Tb427.05.4330	148	23	57.4	T		7.49E-09	3.59E-07			2.90E-06		1.87E-07	2.33E-07
Tb927.5.4500	ras-like small GTPase, putative (TbSAR1)	Tb05.5K5.150;Tb427.05.4500	Tb427.05.4500	90	14	69.6	F	1.76E-06	1.73E-06	5.32E-07		3.04E-06	1.98E-06	3.84E-07	2.52E-07
Tb927.5.580	prefoldin subunit, putative	Tb427.05.580		6	2	19.3	F	2.99E-08	1.60E-08		2.99E-07
Tb927.5.800	casein kinase I, isoform 2 (CK1.2)	Tb427.05.800	Tb427.05.800	37	12	37	F	1.63E-07	8.88E-08	8.11E-08	1.78E-07	1.22E-07	2.63E-08	2.11E-06	5.55E-08	3.56E-07
Tb927.5.900	oligosaccharyl transferase subunit, putative			76	26	32	T	1.31E-07	2.14E-09	1.96E-08		7.02E-08		1.45E-07	2.69E-07	9.70E-08
Tb927.5.960	hypothetical protein, conserved	Tb427.05.960	Tb427.05.960	5	5	18.5	F	2.89E-08				8.95E-08			8.41E-09
Tb927.6.1090	proteasome regulatory ATPase subunit 3 (RPT3)	Tb427.06.1090	Tb427.06.1090	140	23	70.7	F	1.07E-08	1.62E-07	5.37E-07		9.42E-08	1.59E-07	1.19E-06
Tb927.6.1260	proteasome beta-1 subunit, putative (TbPSB1)	Tb427.06.1260	Tb427.06.1260	14	2	9.2	F	3.61E-07	1.14E-08	6.83E-08					1.33E-08
Tb927.6.1280	translation initiation factor EIF-2b alpha subunit, putative,eIF-2B GDP-GTP exchange factor	Tb427.06.1280	Tb427.06.1280	16	6	17.5	F	1.06E-07	2.23E-09	9.64E-08		1.58E-07
Tb927.6.1310	hypothetical protein, conserved			3	2	7.1	F			2.32E-08	4.34E-08
Tb927.6.1830	hypothetical protein, conserved	Tb427.06.1830	Tb427.06.1830	15	7	18.3	F			4.93E-08			1.38E-07	1.05E-06
Tb927.6.1880	aspartyl-tRNA synthetase, putative	Tb427.06.1880	Tb427.06.1880	25	12	27.5	F	2.13E-08	1.54E-08			3.99E-08		5.40E-07
Tb927.6.2060	histidyl-tRNA synthetase	Tb427.06.2060	Tb427.06.2060	3	4	10.9	F		2.16E-08
Tb927.6.2080	hypothetical protein, conserved	Tb427.06.2080	Tb427.06.2080	19	7	27.5	F			7.11E-08			2.49E-07		3.60E-08
Tb927.6.2090	hypothetical protein, conserved		Tb427.06.2090	55	24	37.2	T	1.30E-08	1.83E-09	5.04E-09					5.00E-07
Tb927.6.2140	hypothetical protein, conserved	Tb427.06.2140	Tb427.06.2140	6	3	11.6	F	3.81E-08					9.46E-09		3.87E-09
Tb927.6.2200	hypothetical protein, conserved	Tb427.06.2200	Tb427.06.2200	7	2	8.6	F	5.89E-08							1.28E-08
Tb927.6.2220	hypothetical protein, conserved	Tb427.06.2220		4	2	25.6	F		1.15E-08
Tb927.6.2280	hypothetical protein, conserved	Tb927.6.2340;Tb427.06.2280;Tb427.06.2340		20	5	38.8	T	4.48E-08	2.72E-08
Tb927.6.2360	adenosine kinase, putative	Tb427.06.2360	Tb427.06.2360	13	5	15.1	F	1.12E-07	1.77E-07			3.57E-07
Tb927.6.2600	hypothetical protein, conserved	Tb427.06.2600		10	2	10.5	F			6.32E-08			1.63E-07		2.61E-08
Tb927.6.2700	small nuclear ribonucleoprotein Sm-E (Sm-E)	Tb427.06.2700		7	2	24.4	F	3.01E-08			8.29E-07					1.58E-06
Tb927.6.2930	hypothetical protein, conserved		Tb427.06.2930	81	23	41.8	T	4.27E-09	1.94E-09	9.18E-08			4.49E-07		1.08E-07
Tb927.6.3290	intraflagellar transport protein 20, putative (IFT20)	Tb427.06.3290		70	10	74.6	F		5.91E-07	1.45E-06			5.65E-06	2.05E-06
Tb927.6.3500	endosomal trafficking protein RME-8, putative		Tb427.06.3500	142	29	16.6	T	2.89E-08	6.84E-09	3.26E-09		6.97E-08
Tb927.6.3800	heat shock 70 kDa protein, mitochondrial precursor, putative	Tb927.6.3750;Tb927.6.3740;Tb427.06.3740;Tb427.06.3750;Tb427.06.3800	Tb427.06.3740	1426	57	65	T	5.74E-06	5.74E-07	2.19E-07	3.49E-07	2.84E-06	4.00E-07	1.33E-05	2.29E-05	1.66E-05
Tb927.6.3840	reticulon domain protein			43	6	37.6	F	6.99E-08	8.25E-07			2.61E-07	7.51E-07		5.03E-07	2.55E-06
Tb927.6.3890	replication factor C, subunit 2, putative	Tb427.06.3890	Tb427.06.3890	7	5	21.6	F					5.93E-08		1.52E-06
Tb927.6.4080	hypothetical protein, conserved	Tb427.06.4080	Tb427.06.4080	3	2	11.7	F	6.82E-08
Tb927.6.4130	hypothetical protein, conserved	Tb427.06.4130		11	3	36.5	F		1.68E-08	4.20E-07			6.33E-08	2.01E-06	6.00E-08	1.17E-06
Tb927.6.4140	paraflagellar rod component, putative (PFC4)	Tb427.06.4140		30	4	42.6	F	2.37E-07	3.39E-07			2.26E-06	9.83E-07	1.30E-06
Tb927.6.4300	glyceraldehyde 3-phosphate dehydrogenase, glycosomal (GAPDH)	Tb927.6.4280;Tb427.06.4280;Tb427.06.4300	Tb427.06.4300	4777	49	93.3	T	3.66E-06	1.05E-06	5.18E-05	2.83E-06	1.35E-05	1.66E-04	4.20E-06	2.90E-04	1.02E-04
Tb927.6.4320	hypothetical protein, conserved	Tb427.06.4320	Tb427.06.4320	302	21	69.4	F	1.33E-07	1.28E-06	1.55E-06			5.41E-06	6.81E-06	1.71E-06	3.11E-06
Tb927.6.4340	U6 snRNA-associated Sm-like protein LSm5p (TbLSm5)	Tb427.06.4340		36	6	62.4	F	9.87E-08	4.67E-09			1.32E-06	4.27E-07			1.65E-06
Tb927.6.440	haptoglobin-hemoglobin receptor (HpHbR)		Tb427.06.440	72	13	31.5	F		2.61E-07		4.52E-07	1.54E-08
Tb927.6.4480	valyl-tRNA synthetase, putative (ValRS)		Tb427.06.4480	190	44	42.1	F	6.89E-08	6.29E-07	2.14E-09	8.24E-09	1.84E-07		8.75E-07		6.21E-08
Tb927.6.4500	hypothetical protein, conserved	Tb427.06.4500	Tb427.06.4500	43	6	36.9	F	1.70E-06	1.32E-07	3.00E-09	2.40E-07	7.01E-07			3.33E-07	3.37E-06
Tb927.6.4560	hypothetical protein, conserved		Tb427.06.4560	93	12	33.2	F		4.59E-08	5.58E-07			4.64E-07	7.37E-07	8.00E-08	1.20E-07
Tb927.6.4630	kinetoplastid-specific phospho-protein phosphatase, putative	Tb427.06.4630	Tb427.06.4630	3	2	12.4	F			4.16E-09					1.14E-08
Tb927.6.4950	mago nashi-like protein, putative	Tb427.06.4950		6	2	15	F	1.16E-08	3.84E-08
Tb927.6.4980	40S ribosomal protein S14 (RPS14)	Tb11.0290;Tb11.0390;Tb427.06.4980		141	7	39.6	F	6.16E-07	5.56E-08	3.17E-06		2.66E-06	3.08E-06	1.44E-05	7.57E-08	2.54E-06
Tb927.6.4990	ATP synthase, epsilon chain, putative			59	9	50	F	1.03E-06	5.03E-08	1.38E-07		2.52E-07	2.00E-07		1.90E-07	2.84E-06
Tb927.6.5040	ribosomal protein L15, putative		Tb927.9.15190;Tb427.06.5040	19	2	12.3	F	1.07E-06		6.10E-08			1.13E-07	3.98E-06
Tb927.6.5130	60S acidic ribosomal protein P2, putative	Tb927.6.5120;Tb427.06.5120;Tb427.06.5130		15	5	30.8	F	4.75E-08	9.71E-08	2.96E-08	4.04E-07		3.65E-07	7.48E-06
Tb927.6.560	cysteine peptidase C (CPC),CPC cysteine peptidase, Clan CA, family C1, Cathepsin B-like (TbcatB)	Tb427.06.560	Tb427.06.560	12	3	12.9	F			2.49E-08			1.08E-07		2.25E-08
Tb927.6.600	CCR4 associated factor, putative (CAF1)	Tb427.06.600	Tb427.06.600	14	6	22.8	F	5.54E-08	2.00E-08			3.28E-08
Tb927.6.670	ribosomal RNA processing protein 45,exosome complex exonuclease (RRP45)	Tb427.06.670	Tb427.06.670	14	6	20.7	F		8.39E-08	2.51E-08			1.25E-07
Tb927.6.850	ccr4-not transcription complex subunit 2		Tb427.06.850	42	10	40	F		4.88E-07	8.90E-08		5.70E-08	1.85E-08	1.55E-06
Tb927.6.950	cysteinyl-tRNA synthetase, putative		Tb427.06.950	108	35	46.4	F	1.29E-08	1.56E-07	1.42E-08		1.03E-07		2.48E-07	5.09E-09
Tb927.7.1050	40S ribosomal protein S16, putative	Tb927.7.1040;Tb427.07.1050;Tb427.07.1040		39	6	39.6	F	1.22E-07	2.88E-08	7.54E-08	1.30E-06	7.23E-08	5.65E-07	2.17E-05
Tb927.7.1110	asparagine synthetase a, putative		Tb427.07.1110	72	16	57	F	5.81E-09	2.36E-07	7.77E-08		5.25E-08	1.37E-07
Tb927.7.1340	10 kDa heat shock protein, putative (HSP10)	Tb927.7.1320;Tb427.07.1340;Tb427.07.1320		49	6	73	T	2.42E-06	1.08E-07		3.47E-07	5.19E-07			2.02E-06	8.41E-06
Tb927.7.1390	RNA-binding protein, putative (RBSR2)	Tb427.07.1390		3	2	11.4	F						2.72E-06
Tb927.7.1620	hypothetical protein, conserved	Tb427.07.1620	Tb427.07.1620	62	12	54.7	F		7.13E-08	1.81E-07		1.23E-08	2.30E-06	5.73E-07
Tb927.7.1630	hypothetical protein, conserved	Tb427.07.1630	Tb427.07.1630	7	2	16.2	F	9.43E-08							1.18E-07
Tb927.7.1730	60S ribosomal protein L7, putative	Tb427.07.1730	Tb927.7.1750;Tb427.07.1730	316	13	44.6	F	9.53E-07	3.99E-08	6.60E-07		5.09E-07	4.14E-07	6.23E-07
Tb927.7.1780	Adenine phosphoribosyltransferase, putative	Tb427.07.1780	Tb427.07.1780	61	8	43	F	1.58E-06	1.67E-07			1.87E-06
Tb927.7.1790	Adenine phosphoribosyltransferase, putative	Tb427.07.1790	Tb427.07.1790	17	4	28.3	F	1.02E-08	2.66E-09						3.23E-08
Tb927.7.1910	pyridoxal phosphate containing glycine decarboxylase, putative (GCVP)	Tb427.07.1910	Tb427.07.1910	91	29	39.2	F	8.19E-08	2.07E-09			2.12E-09			4.79E-07	1.37E-06
Tb927.7.240	40S ribosomal protein S33, putative	Tb927.7.230;Tb427.07.230;Tb427.07.240		66	4	29.1	F	1.92E-07	1.33E-07	4.50E-07	7.87E-07	4.62E-07	4.03E-07	7.53E-06
Tb927.7.2500	proteasome regulatory ATPase subunit 1	Tb427.07.2500	Tb427.07.2500	20	12	26.8	F			7.69E-08			7.51E-08	1.43E-06
Tb927.7.2550	proteasome regulatory ATPase subunit 5 (RPT5)	Tb427.07.2550	Tb427.07.2550	146	26	52.1	F	2.64E-08	6.17E-08	2.63E-06			1.60E-06	2.40E-06	3.79E-08
Tb927.7.2700	NADH-cytochrome b5 reductase, putative (B5R)	Tb427.07.2700	Tb427.07.2700	61	10	43.9	F	1.58E-07	2.44E-07						3.22E-07	9.32E-07
Tb927.7.2780	hypothetical protein, conserved	Tb427.07.2780		10	3	20.5	F	1.28E-07	1.53E-08		5.41E-07				8.67E-09
Tb927.7.280	cyclophilin-type peptidyl-prolyl cis-trans isomerase, putative (PPIase)	Tb427.07.280	Tb427.07.280	5	3	19.1	F	7.39E-08	6.11E-09							8.51E-07
Tb927.7.2980	hypothetical protein, conserved	Tb427.07.2980;Tb427.07.3020	Tb927.7.3020;Tb427.07.2980	13	6	36.3	F	1.83E-06
Tb927.7.3120	small nuclear ribonucleoprotein SmD1,SmD-1 like small nuclear ribonucleoprotein (Sm-D1)	Tb427.07.3120		16	2	30.2	F	6.31E-08	4.16E-09		4.09E-07	7.54E-08			2.94E-08	2.02E-06
Tb927.7.3180	Mu-adaptin 1, putative,adaptor complex AP-1 medium subunit, putative	Tb427.07.3180	Tb427.07.3180	35	9	25.5	F	4.78E-09	1.74E-07	2.16E-08
Tb927.7.3370	hypothetical protein, conserved		Tb427.07.3370	829	71	81.2	F	7.53E-07	1.33E-07	5.47E-07	1.70E-07	5.43E-07	4.21E-06	3.66E-06	2.38E-07
Tb927.7.3430	cyclophilin-type peptidyl-prolyl cis-trans isomerase, putative (PPIase)	Tb427.07.3430	Tb427.07.3430	14	4	23.4	F	2.83E-07							9.69E-09
Tb927.7.3440	I/6 autoantigen			190	16	65.4	F	2.23E-08	2.01E-08	1.04E-06		3.91E-08	2.72E-06		3.76E-07	2.96E-06
Tb927.7.3500	glutathione-S-transferase/glutaredoxin, putative	Tb427.07.3500	Tb427.07.3500	17	5	20.2	F		5.81E-08	3.36E-08		2.78E-07	2.87E-07		2.38E-07
Tb927.7.3750	TFIIF-stimulated CTD phosphatase, putative	Tb427.07.3750	Tb427.07.3750	175	7	29.8	F	2.88E-05	1.72E-05	9.67E-08		2.31E-05	1.71E-06		9.09E-07
Tb927.7.4060	calpain-like cysteine peptidase, putative,cysteine peptidase, Clan CA, family C2, putative	Tb427.07.4060		43	6	54.8	F	4.86E-08	5.92E-08	2.95E-07		5.16E-07			9.60E-08	1.61E-06
Tb927.7.4230	hypothetical protein, conserved		Tb427.07.4230	47	9	49.4	F	1.12E-07	1.25E-06	7.22E-08	4.09E-07				6.57E-08
Tb927.7.4290	hypothetical protein, conserved		Tb427.07.4290	16	8	30	F	1.61E-07	2.99E-07	2.18E-08
Tb927.7.4420	proteasome alpha 3 subunit, putative	Tb427.07.4420	Tb427.07.4420	37	10	35	F	1.02E-06	3.68E-08	2.53E-07		3.08E-07
Tb927.7.4440	hypothetical protein, conserved		Tb427.07.4440	5	2	11.6	F					3.61E-08			1.35E-07
Tb927.7.4470	hypothetical protein, conserved	Tb427.07.4470	Tb427.07.4470	61	9	32.6	F	3.10E-07	6.12E-08	1.33E-07			8.98E-07	5.58E-07	8.98E-07
Tb927.7.4480	adenosine 5'-monophosphoramidase, putative	Tb427.07.4480		18	3	22.7	F	6.91E-08	2.14E-08	3.88E-08		2.63E-07			1.48E-07
Tb927.7.4500	hypothetical protein, conserved	Tb427.07.4500	Tb427.07.4500	103	18	36.6	F	5.42E-07	1.27E-07	3.93E-09	1.05E-07	1.43E-07			1.24E-08
Tb927.7.470	hypothetical protein	Tb427.07.470	Tb427.07.470	76	9	36.4	F	7.12E-07	1.52E-06	5.48E-08	8.14E-08				2.12E-08	2.11E-07
Tb927.7.4770	cyclophilin-type peptidyl-prolyl cis-trans isomerase, putative (PPIase)			437	13	79.2	T	9.15E-06	2.60E-06	4.06E-07	2.94E-06	1.53E-07			7.27E-06	4.52E-05
Tb927.7.4820	hypothetical protein, conserved	Tb427.07.4820		3	2	20.5	F	5.60E-10	2.77E-08
Tb927.7.5230	lanosterol synthase		Tb427.07.5230	18	7	8.8	F		5.41E-10						8.64E-08
Tb927.7.5340	hypothetical protein, conserved	Tb427.07.5340	Tb427.07.5340	26	10	21.1	F	5.95E-08	1.32E-08			5.54E-09			7.78E-08
Tb927.7.5480	dihydrofolate reductase-thymidylate synthase (DHFR-TS)		Tb427.07.5480	15	9	18.4	F								1.26E-07	5.57E-07
Tb927.7.570	prefoldin, putative	Tb427.07.570		4	3	15.7	F	3.71E-07
Tb927.7.5760	nuclear transport factor 2 protein, putative (NFT2)	Tb427.07.5760		5	2	15.6	F		4.67E-08	1.75E-08
Tb927.7.5790	protein disulfide isomerase, putative			194	10	53.3	T	3.30E-06	1.16E-06	3.15E-07	1.04E-06	2.21E-07	3.46E-08		5.86E-06	1.66E-05
Tb927.7.5840	hypothetical protein, conserved	Tb427.07.5840		3	3	9.6	F			2.91E-08			8.05E-08
Tb927.7.6040	receptor-type adenylate cyclase GRESAG 4, putative		Tb427.07.6040	2	8	6.4	F	5.16E-10
Tb927.7.6360	histone H2A variant (h2aZ)	Tb427.07.6360		23	5	39.7	F	3.51E-07		1.84E-06			1.28E-06	2.54E-06	6.76E-08	1.11E-06
Tb927.7.6590	hypothetical protein, conserved			48	9	30.7	T		7.00E-09
Tb927.7.6860	expression site-associated gene (ESAG) protein, putative,expression site-associated gene 5 (ESAG5) protein, putative		Tb427.BES122.3	2	7	13.3	T		8.13E-10
Tb927.7.710	heat shock 70 kDa protein, putative (HSP70)	Tb427.07.710	Tb427.07.710	168	34	62.6	F	3.71E-07	1.32E-07	2.22E-08	2.97E-08	1.95E-07	1.75E-09	3.00E-06	1.88E-09
Tb927.7.7410	oxidoreductase, putative		Tb427.07.7410	84	13	50.4	F	7.18E-08	8.81E-08	1.31E-07	2.65E-07		1.67E-06	5.88E-07	2.46E-07	5.03E-07
Tb927.7.7430	ATP synthase alpha chain, mitochondrial precursor,ATP synthase F1, alpha subunit	Tb927.7.7420;Tb427.07.7420;Tb427.07.7430	Tb427.07.7430	456	29	50.9	T	2.53E-06	3.57E-07	3.47E-07	1.97E-07	2.05E-07	6.62E-07	2.78E-07	2.66E-06	6.95E-06
Tb927.7.7500	thymine-7-hydroxylase, putative (TLP7)		Tb427.07.7500	27	9	20.6	F		3.88E-08	2.15E-08					2.24E-07
Tb927.7.840	hypothetical protein, conserved	Tb427.07.840		7	2	18.5	F	6.93E-08	1.05E-08
Tb927.8.1120	hypothetical protein, conserved	Tb427.08.1120		10	3	24.4	F	3.23E-09	1.46E-08	1.01E-07					1.59E-08
Tb927.8.1150	hypothetical protein, conserved	Tb427.08.1150	Tb427.08.1150	2	2	6.4	F			2.72E-08
Tb927.8.1170	hypothetical protein, conserved	Tb927.8.1190;Tb427.08.1190;Tb427.08.1170	Tb427.08.1170	151	9	41.1	F	2.15E-07	4.40E-07	1.06E-06	1.39E-07	2.95E-08	5.77E-07
Tb927.8.1320	hypothetical protein, conserved	Tb427.08.1320	Tb427.08.1320	12	4	17.9	F			1.71E-07					1.87E-07	6.85E-08
Tb927.8.1330	60S ribosomal protein L7a, putative	Tb927.8.1340;Tb427.08.1340;Tb427.08.1330	Tb427.08.1340	66	6	19.6	F	1.06E-06	7.73E-09	5.35E-07		3.55E-08	2.82E-06	2.64E-06
Tb927.8.1440	maoC-like dehydratase, putative	Tb427.08.1440		7	2	21	F	2.01E-08							9.55E-08	1.02E-06
Tb927.8.1490	hypothetical protein, conserved	Tb427.08.1490		2	2	27.2	F									9.40E-07
Tb927.8.1510	ATP-dependent DEAD/H RNA helicase, putative	Tb427.08.1510	Tb427.08.1510	6	3	6.3	F	6.64E-09	5.59E-10		7.49E-08
Tb927.8.1570	hypothetical protein, conserved		Tb427.08.1570	85	8	40.4	F	8.80E-08	3.05E-07	5.52E-07			1.13E-06		6.58E-08	6.79E-07
Tb927.8.1750	hypothetical protein, conserved	Tb427.08.1750		7	2	29.8	F		1.58E-08
Tb927.8.1840	hypothetical protein, conserved		Tb427.08.1840	15	9	4	F	8.80E-09	4.93E-10
Tb927.8.1860	pitrilysin-like metalloprotease,metallo-peptidase, Clan ME, Family M16C		Tb427.08.1860	38	17	20.8	F	4.45E-08							1.07E-07	1.26E-07
Tb927.8.1870	Golgi/lysosome glycoprotein 1 (tGLP1)		Tb427.08.1870	229	20	45.3	T	5.30E-07	6.52E-08	1.05E-08	7.45E-08	6.82E-08		2.62E-07	1.49E-06	9.30E-07
Tb927.8.1940	endosomal integral membrane protein, putative		Tb427.08.1940	15	3	8.9	F	5.98E-08
Tb927.8.1990	peroxidoxin (TRYP2)	Tb427.08.1990	Tb427.08.1990	460	22	72.1	T	6.13E-06	3.12E-06	7.86E-07	2.86E-06	1.65E-06	1.87E-07		1.49E-05	5.23E-05
Tb927.8.2020	agmatinase, putative		Tb427.08.2020	18	7	22.4	F			5.51E-09					6.87E-07	9.97E-08
Tb927.8.2200	terbinafine resistance locus protein (yip1), putative	Tb427.08.2200		26	4	24.3	F	1.68E-07	5.48E-08
Tb927.8.2510	hypothetical protein, conserved		Tb427.08.2510	4	2	11.6	F			9.75E-08
Tb927.8.2540	3-ketoacyl-CoA thiolase, putative	Tb427.08.2540	Tb427.08.2540	237	19	49.1	T	5.46E-07	7.83E-08	2.83E-07		4.18E-08	1.56E-06		8.86E-07	6.31E-06
Tb927.8.2740	mitochondrial RNA binding protein (TbRBP38)	Tb427.08.2740	Tb427.08.2740	43	6	25.7	F	1.39E-07	4.92E-08	2.10E-08					2.59E-07	2.94E-07
Tb927.8.3150	T-complex protein 1, gamma subunit, putative (TCP-1-gamma)		Tb427.08.3150	199	29	64.4	T	1.80E-07	3.05E-07	1.87E-09				9.49E-06	1.11E-09
Tb927.8.3380	electron transfer protein, putative	Tb427.08.3380	Tb427.08.3380	8	2	11.2	F			5.76E-08			1.05E-07	7.02E-07	6.69E-08	2.62E-07
Tb927.8.3470	hypothetical protein, conserved	Tb427.08.3470	Tb427.08.3470	16	4	18.8	F	7.23E-09	2.69E-08	1.53E-07					2.40E-08
Tb927.8.3530	glycerol-3-phosphate dehydrogenase [NAD ], glycosomal		Tb427.08.3530	1874	28	83.3	T	4.19E-06	7.35E-06	1.77E-05	4.95E-06	2.53E-06	2.04E-06	8.13E-07	4.73E-05	4.07E-05
Tb927.8.3620	folate transporter, putative,expression site-associated gene 10 (ESAG10) protein, putative		Tb927.8.3630;Tb927.8.3650;Tb427.08.3620;Tb427.08.3630;Tb427.08.3650	24	4	7.8	F	2.28E-09		4.56E-08			1.45E-08		1.13E-08
Tb927.8.3750	nucleolar protein, putative		Tb427.08.3750	86	21	54.7	F	1.65E-08	2.62E-08	4.48E-07	2.02E-07	2.08E-07	1.58E-06	2.49E-07	8.18E-09
Tb927.8.3840	hypothetical protein, conserved		Tb427.08.3840	40	16	29.7	T		1.78E-08	1.20E-08			6.84E-09
Tb927.8.4080	hypothetical protein, conserved	Tb927.8.4030	Tb427.08.4030;Tb427.08.4080	8	3	15.9	F	5.92E-08		8.67E-08			3.10E-07
Tb927.8.4220	hypothetical protein, conserved	Tb427.08.4220		8	3	15.6	F		6.50E-08	1.82E-08
Tb927.8.4330	small GTP-binding protein Rab11 (RAB11)	Tb427.08.4330	Tb427.08.4330	122	8	44	F	6.09E-07	7.47E-07	1.88E-07	9.02E-07	1.80E-06	3.84E-07	6.15E-06	1.01E-06	1.57E-06
Tb927.8.4430	uridine phosphorylase	Tb427.08.4430	Tb427.08.4430	92	16	50.7	F	8.84E-07	3.52E-07	5.21E-07		2.17E-07	6.02E-08		1.26E-08
Tb927.8.4540	PAB1-binding protein , putative		Tb427.08.4540	20	5	14.9	F		2.22E-08	2.92E-09	3.02E-08
Tb927.8.4570	hypothetical protein, conserved		Tb427.08.4570	82	8	25.7	F	3.54E-08	1.43E-07	2.70E-07	3.20E-07	4.61E-08	2.98E-08		1.43E-07	1.12E-07
Tb927.8.4770	small GTP-binding protein Rab18 (TbRAB18)	Tb427.08.4770	Tb427.08.4770	5	5	26	F	2.76E-09	8.91E-09					2.20E-06
Tb927.8.4780	hypothetical protein, conserved		Tb427.08.4780	109	37	19.9	F	1.01E-07	1.15E-10			3.82E-07			3.31E-09
Tb927.8.4810	prohibitin 1 (PHB1)	Tb427.08.4810	Tb427.08.4810	22	12	38.3	F	2.38E-07		8.97E-08			8.20E-09	9.96E-07	1.74E-07
Tb927.8.4890	endoplasmic reticulum oxidoreductin, putative,pol-associated gene 1		Tb427.08.4890	199	20	55.2	F	5.09E-08	3.39E-08	4.85E-07	1.25E-08		5.73E-07	5.58E-07	8.29E-07	1.51E-06
Tb927.8.4990	69 kDa paraflagellar rod protein,PFR2 (PFR-B)	Tb927.8.5010;Tb927.8.5000;Tb927.8.4980;Tb927.8.4970;Tb427.08.5000;Tb427.08.4980;Tb427.08.4990;Tb427.08.4970;Tb427.08.5010	Tb427.08.5000	151	38	62	T	1.15E-08	2.97E-08	3.32E-08		6.75E-09			1.02E-06	8.90E-07
Tb927.8.5030	trafficking protein particle complex subunit 3, putative,TRAPP, putative,transport protein particle (TRAPP) component, Bet3, putative	Tb427.08.5030	Tb427.08.5030	6	3	18.1	F	2.58E-07		8.42E-08
Tb927.8.5260	60S ribosomal protein L39, putative	Tb427.08.5260		7	4	41.2	F		4.86E-07					3.62E-06
Tb927.8.5280	hypothetical protein, conserved	Tb427.08.5280	Tb427.08.5280	60	9	52.5	F	3.00E-07	1.34E-08	6.94E-07			9.54E-07	6.93E-06	5.88E-08	3.81E-07
Tb927.8.5520	hypothetical protein, conserved	Tb427.08.5520		9	2	15.8	F	2.72E-08	7.72E-09	1.41E-08		2.57E-07	4.65E-07
Tb927.8.6060	2-amino-3-ketobutyrate coenzyme A ligase, putative,glycine acetyltransferase, putative	Tb427.08.6060	Tb427.08.6060	407	25	64.9	T	4.24E-07	2.50E-07	3.07E-06		4.40E-07	1.21E-05	4.32E-07	7.73E-06	1.19E-05
Tb927.8.6110	hypothetical protein, conserved		Tb427.08.6110	211	30	66.1	F	1.25E-08	1.08E-08	2.73E-07			1.67E-06	1.97E-07	3.66E-07	4.43E-06
Tb927.8.6130	hypothetical protein, conserved		Tb427.08.6130	5	3	11.1	F		5.76E-08				2.30E-08
Tb927.8.6160	40S ribosomal protein S8, putative	Tb927.8.6150	Tb427.08.6160	16	4	24.5	F	8.85E-08		3.69E-07		7.02E-07	7.04E-07	4.65E-07
Tb927.8.6280	hypothetical protein, conserved	Tb427.08.6280	Tb427.08.6280	16	4	18.9	F		1.01E-08	5.52E-08			2.16E-06
Tb927.8.6580	succinate dehydrogenase flavoprotein, putative	Tb427.08.6580	Tb427.08.6580	52	11	19.7	F		3.41E-10			1.43E-09			4.71E-07	1.08E-07
Tb927.8.6660	paraflagellar rod component, putative (PFC1)	Tb427.08.6660	Tb427.08.6660	6	6	11	F		8.76E-10					5.80E-07
Tb927.8.6980	hypothetical protein, conserved		Tb427.08.6980	67	19	19.6	T	1.14E-09	6.70E-09			4.60E-08			1.28E-07
Tb927.8.7010	chaperone protein DNAj, putative	Tb427.08.7010	Tb427.08.7010	13	4	24.3	F		1.09E-08						1.31E-08
Tb927.8.7100	acetyl-CoA carboxylase		Tb427.08.7100	126	38	20	F	6.53E-08	2.48E-09			6.33E-08
Tb927.8.7380	dihydrolipoamide dehydrogenase, point mutation,acetoin dehydrogenase e3 component, putative		Tb427.08.7380	9	5	12.5	F								1.78E-08	5.94E-07
Tb927.8.7410	calreticulin, putative		Tb427.08.7410	81	40	79	T		5.70E-08	7.04E-08	2.81E-07		1.18E-07		1.01E-06	2.35E-06
Tb927.8.760	nucleolar RNA-binding protein (Nopp44/46)	Tb427.08.760		85	4	16.8	F	1.65E-06	4.00E-09	8.75E-07		2.57E-06	8.37E-07	1.04E-06
Tb927.8.7720	hypothetical protein, conserved		Tb427.08.7720	86	10	47.1	F	3.43E-08	5.44E-08	2.73E-07			2.14E-07	2.54E-07	3.79E-07	1.11E-06
Tb927.8.7790	hypothetical protein, conserved	Tb427.08.7790		3	2	24	F			6.77E-08
Tb927.8.7930	receptor-type adenylate cyclase GRESAG 4, putative			1	13	12	T									3.40E-08
Tb927.8.7940	receptor-type adenylate cyclase GRESAG 4, putative		Tb427.08.7940	19	20	15.4	T	2.40E-08	1.00E-09						1.55E-10
Tb927.8.8020	monoglyceride lipase, putative		Tb427.08.8020	1	3	13.7	F			1.93E-09
Tb927.8.8030	hypothetical protein, conserved	Tb427.08.8030		14	3	22.4	F	5.47E-08	1.49E-08			7.56E-08			8.74E-08
Tb927.8.8330	calpain, putative,cysteine peptidase, putative		Tb427.08.8330	103	14	18.2	F		1.38E-08	1.65E-08			6.83E-09		5.05E-07	1.30E-06
Tb927.8.890	small GTP-binding protein Rab1, putative	Tb427.08.890	Tb427.08.890	210	15	84.6	T	9.43E-07	7.25E-07	5.55E-08	7.88E-07	1.29E-06	3.04E-07	1.20E-05	1.07E-06	1.72E-06
Tb927.8.980	phosphoacetylglucosamine mutase, putative,acetylglucosaminephosphomutase, putative,N-acetylglucosamine-phosphate mutase, putative		Tb427.08.980	24	13	25.2	F		2.44E-08					7.24E-07
Tb927.9.10010	chaperone protein DNAj, putative		Tb427tmp.211.1550	175	28	59.4	T	7.31E-08		4.56E-08	5.33E-08	3.93E-08	2.66E-08	1.11E-06	1.42E-06	9.66E-07
Tb927.9.10060	hypothetical protein, conserved	Tb427tmp.211.1590		2	3	31.3	F	5.51E-10	3.07E-09
Tb927.9.10100	hypothetical protein, conserved		Tb427tmp.211.1620	21	11	8.5	F	1.04E-08				4.43E-09		7.58E-08
Tb927.9.10250	small nuclear ribonucleoprotein Sm-F (Sm-F)	Tb427tmp.211.1695		10	3	56	F	3.38E-08	3.59E-08			1.48E-07
Tb927.9.10310	mitochondrial carrier protein (MCP11)		Tb427tmp.211.1750	155	14	48.9	T	4.35E-07	7.66E-09	1.28E-08		7.31E-07	3.10E-07	1.76E-06	2.10E-06	2.00E-06
Tb927.9.10770	Polyadenylate-binding protein 2 (Poly(A)-binding protein 2) (Poly(A)-binding protein II) (PABII) (Polyadenylate-binding nuclear protein 1) (Nuclear poly(A)-binding protein 1) (PABP2), putative (PABP2)		Tb427tmp.211.2150	460	39	66.3	F	3.01E-06	1.64E-07	1.64E-06	1.69E-06	1.29E-07	1.28E-06	1.08E-06	8.61E-07	6.04E-06
Tb927.9.11050	4E-interacting protein, putative		Tb427tmp.211.2380	6	2	4.8	F		3.68E-09	1.86E-10
Tb927.9.11100	protein kinase A catalytic subunit isoform 1,protein kinase A catalytic subunit (PKAC1)		Tb427tmp.211.2410	29	11	38.3	F		2.13E-07	1.05E-08		1.44E-08	3.44E-08
Tb927.9.11410	unspecified product	Tb927.9.11380;Tb427tmp.211.2640;Tb427tmp.211.2630		62	10	71.9	F	2.77E-07		8.66E-07	2.60E-07	2.94E-06	8.68E-07	1.76E-05	9.54E-09	8.92E-07
Tb927.9.11540	hypothetical protein, conserved	Tb427tmp.211.2700	Tb427tmp.211.2700	11	7	19.6	F		5.13E-09	6.42E-08						1.23E-07
Tb927.9.11600	unspecified product (gim5B)	Tb427tmp.211.2740	Tb427tmp.211.2740	518	13	53.9	F	2.78E-06	8.74E-07	1.06E-07		4.69E-06	4.63E-07	4.98E-07	7.23E-06	8.36E-06
Tb927.9.11880	hypothetical protein, conserved		Tb427tmp.211.3000	47	15	38.6	F			1.43E-07			4.49E-07	1.55E-06
Tb927.9.11940	hypothetical protein, conserved	Tb427tmp.211.3050		7	3	29.1	F	4.58E-07	4.94E-08
Tb927.9.12000	unspecified product	Tb427tmp.211.3110	Tb427tmp.211.3110	5	2	5.7	F			2.11E-08
Tb927.9.12110	6-phosphogluconate dehydrogenase, decarboxylating (gnD)	Tb427tmp.211.3180	Tb427tmp.211.3180	224	26	58.9	T	2.43E-09	2.78E-08	1.47E-06		2.75E-08	7.00E-06
Tb927.9.12150	transport protein particle (TRAPP) subunit, putative	Tb427tmp.211.3210	Tb427tmp.211.3210	5	3	19.3	F	3.81E-07						9.33E-07
Tb927.9.12570	glycerol kinase, glycosomal (glk1)	Tb427tmp.211.3590;Tb427tmp.211.3560;Tb427tmp.211.3550	Tb927.9.12590;Tb427tmp.211.3550	2940	49	76.4	T	8.86E-06	5.90E-06	2.11E-05	1.11E-05	5.07E-06	4.64E-05	1.22E-05	4.59E-05	3.17E-05
Tb927.9.12650	ubiquitin-activating enzyme e1, putative (UBA2)		Tb427tmp.211.3610	206	33	27.1	T	3.22E-07	6.24E-08			2.18E-07		1.07E-07
Tb927.9.12890	hypothetical protein, conserved	Tb427tmp.211.3830		3	2	19.3	F	1.68E-07
Tb927.9.13030	QA-SNARE protein putative	Tb427tmp.211.3920	Tb427tmp.211.3920	10	6	16.7	F	4.88E-08	6.19E-08
Tb927.9.13070	predicted heat shock factor binding protein			138	6	90.2	F	7.77E-08	1.66E-06		3.70E-07	5.47E-08		9.89E-05
Tb927.9.13380	phosphoinositide-binding protein, putative		Tb427tmp.211.4240	101	21	58.2	F	5.38E-09	9.44E-08	4.20E-07	1.23E-07	3.34E-08	2.16E-07	3.55E-07	1.96E-07	2.54E-07
Tb927.9.13650	ADP-ribosylation factor, putative	Tb427tmp.211.4460	Tb927.9.13680;Tb427tmp.211.4460	189	10	59.9	F	5.81E-06	3.80E-06	3.65E-07	1.71E-07	1.31E-05	2.08E-06	2.33E-05	6.64E-08
Tb927.9.13820	unspecified product	Tb927.9.13880;Tb927.9.13920;Tb427tmp.211.4513;Tb427tmp.211.4512;Tb427tmp.211.4511		458	21	98.9	T	5.31E-06	1.30E-05	1.15E-05	1.36E-05	2.13E-05	2.60E-05	2.41E-04	1.12E-05	6.72E-05
Tb927.9.14430	casein kinase II, putative	Tb427tmp.211.4890	Tb427tmp.211.4890	24	5	20.6	F	1.53E-07	2.73E-08	4.48E-08		1.11E-07
Tb927.9.14480	dynein-associated protein, putative	Tb427tmp.211.4920		25	4	65.3	F	2.18E-08	3.95E-08	5.83E-07		7.74E-07	3.83E-07	3.56E-06	5.82E-08	1.06E-06
Tb927.9.15060	rRNA processing protein, putative	Tb427tmp.244.2790	Tb427tmp.244.2790	6	2	13.9	F	1.19E-07
Tb927.9.15090	cytosolic coat protein, putative	Tb427tmp.244.2760	Tb427tmp.244.2760	61	8	39.7	F	8.95E-07	3.17E-07	1.33E-07			8.59E-07		7.28E-07	1.26E-06
Tb927.9.15110	unspecified product	Tb427tmp.244.2730;Tb427tmp.244.2740	Tb427tmp.244.2730	329	18	45.1	T	3.32E-06	3.77E-07	2.48E-06	2.23E-06	1.04E-05	4.12E-06	3.03E-05
Tb927.9.15460	calcium motive p-type ATPase, putative		Tb427tmp.244.2570	181	29	32.7	T	4.72E-08	1.22E-08	2.49E-09		1.87E-08	9.76E-09		3.46E-07	1.05E-06
Tb927.9.1720	peroxisomal membrane protein 4, putative		Tb427tmp.160.0620	9	4	12.7	F	1.07E-07							8.83E-08
Tb927.9.1810	60S ribosomal protein L35, putative	Tb927.9.1850;Tb427tmp.160.0710		60	7	38.6	F	3.06E-06		3.58E-07	2.65E-06		1.07E-05	3.75E-05		6.13E-07
Tb927.9.2420	hypothetical protein, conserved			7	2	18.1	F			2.75E-08			2.45E-07
Tb927.9.2470	nucleolar protein (NOP86)		Tb427tmp.160.1160	240	48	53.6	F	5.39E-09	2.54E-07	1.37E-08		8.76E-08	2.50E-09		1.96E-06	1.11E-06
Tb927.9.2590	hypothetical protein, conserved	Tb427tmp.160.1250	Tb427tmp.160.1250	5	3	2.8	F	4.40E-09
Tb927.9.3000	cytidine deaminase, putative	Tb427tmp.160.1680		1	2	20.9	F	2.80E-08
Tb927.9.3760	poly(A) export protein, putative (TbGLE2)	Tb427tmp.160.2360	Tb427tmp.160.2360	28	16	55.9	F		8.38E-08	9.50E-08	1.04E-07
Tb927.9.3990	ribosomal protein S7, putative	Tb427tmp.160.2490;Tb427tmp.160.2550	Tb427tmp.160.2550	38	7	28.2	F	1.27E-06	2.22E-08	6.00E-07	9.43E-08	1.17E-06	1.61E-06	2.23E-06
Tb927.9.4230	fatty acyl CoA synthetase 4 (ACS4)		Tb427tmp.160.2840	15	46	57	T						6.35E-09		1.33E-07	3.19E-07
Tb927.9.4680	ATP-dependent DEAD box helicase, putative	Tb427tmp.160.3270	Tb427tmp.160.3270	312	22	66.1	T	8.87E-07	1.69E-06	4.91E-07	2.19E-06	8.10E-07	5.80E-07	3.67E-05	3.05E-08
Tb927.9.5040	cAMP-specific phosphodiesterase (PDEB1)		Tb427tmp.160.3590	5	16	16.7	T		9.21E-09
Tb927.9.5150	ribosomal protein S6, putative,NHP2/RS6-like protein (NHP2)	Tb427tmp.160.3670		67	6	46.8	F	2.00E-07	1.37E-07	1.69E-07	8.31E-07	3.52E-07	1.81E-06	6.16E-06		1.03E-06
Tb927.9.5190	proliferative cell nuclear antigen (PCNA), putative	Tb427tmp.160.3710	Tb427tmp.160.3710	107	15	58.9	F	5.43E-07	8.11E-07	1.40E-07		6.67E-07	1.01E-06
Tb927.9.5750	unspecified product (TRYP1)	Tb927.9.5840;Tb427tmp.160.4250;Tb427tmp.160.4280	Tb427tmp.160.4250	1020	21	79.9	F	1.89E-05	3.65E-05	2.17E-05	7.84E-06	1.71E-05	3.62E-05	1.03E-04	8.68E-07	2.60E-06
Tb927.9.6230	unspecified product (AK)		Tb427tmp.160.4570	11	33	67.8	T		1.99E-08	4.38E-08					7.19E-08	7.04E-07
Tb927.9.6450	hypothetical protein, conserved		Tb427tmp.160.4700	15	5	18.8	F	1.13E-09		3.30E-09			1.56E-08	1.12E-07	2.81E-08	1.59E-07
Tb927.9.6910	hypothetical protein, conserved	Tb427tmp.160.5050		2	2	12.3	F	2.15E-09
Tb927.9.7080	hypothetical protein, conserved	Tb427tmp.160.5170		13	6	43.7	F	6.06E-09	2.75E-07	6.89E-09		2.38E-08			8.66E-09	1.06E-06
Tb927.9.7230	ADP-ribosylation factor-like protein, putative (ARL1B)	Tb427tmp.160.5300	Tb427tmp.160.5300	21	2	10.4	F	1.36E-07	8.83E-08
Tb927.9.7320	expression site-associated gene 11 (ESAG11) protein, putative			31	9	23.7	F	1.50E-08	5.13E-08	3.85E-08	7.52E-08		1.16E-07		1.66E-07	2.86E-07
Tb927.9.7380	variant surface glycoprotein (VSG)-related, putative		Tb427VSG-3240	193	26	60.4	T	2.58E-07	1.79E-06	3.53E-07	1.60E-06
Tb927.9.7520	hypothetical protein, conserved	Tb427tmp.160.5530	Tb427tmp.160.5530	18	8	23.7	F		4.74E-08			3.26E-08
Tb927.9.7550	adenylosuccinate lyase, putative (ASL)		Tb427tmp.160.5560	40	15	50.5	F		1.93E-08	7.42E-08			1.96E-08
Tb927.9.7590	60S ribosomal protein L11, putative	Tb927.9.7620;Tb427tmp.160.5590;Tb427tmp.160.5580		6	4	18.6	F	7.28E-07						1.80E-06	1.48E-07
Tb927.9.8000	ubiquitin-conjugating enzyme e2, putative,ubiquitin carrier protein, putative,ubiquitin-protein ligase, putative	Tb427tmp.211.0050		20	3	16	F		8.22E-07			8.52E-09			1.36E-07
Tb927.9.8130	nascent polypeptide associated complex subunit, putative	Tb927.9.8100;Tb427tmp.211.0130;Tb427tmp.211.0120	Tb427tmp.211.0130	29	6	72.9	F	2.37E-07	2.39E-07	4.45E-08
Tb927.9.8370	hypothetical protein, conserved	Tb427tmp.211.0300		4	2	15.8	F		2.41E-08					2.96E-06
Tb927.9.8410	chaperone protein DNAj, putative	Tb427tmp.211.0330	Tb427tmp.211.0330	20	7	26	F	3.04E-09		2.57E-08			2.45E-08		2.48E-08	5.29E-07
Tb927.9.8420	60S ribosomal protein L10, putative,QM-like protein	Tb927.9.8070;Tb427tmp.211.0110;Tb427tmp.211.0340	Tb427tmp.211.0340	7	3	10.8	F	6.56E-07				3.22E-07
Tb927.9.8450	adenylate kinase (ADKG)	Tb427tmp.211.0350	Tb427tmp.211.0350	4	2	16.5	F	1.87E-07
Tb927.9.8740	RNA-binding protein (DRBD3)	Tb427tmp.211.0560	Tb427tmp.211.0560	78	10	32.7	F	9.57E-08	3.53E-07	2.01E-07	3.36E-07	7.72E-08	1.57E-07	1.89E-06		2.39E-07
Tb927.9.8850	actin A	Tb927.9.8880;Tb427tmp.211.0620	Tb427tmp.211.0620	387	20	63	F	2.04E-06	1.24E-06	5.51E-07	2.23E-07	1.49E-06	5.99E-07	1.70E-05	4.95E-08
Tb927.9.8990	hypothetical protein, conserved	Tb427tmp.211.0690	Tb427tmp.211.0690	15	6	28.4	F	2.54E-08	8.75E-08	1.31E-08
Tb927.9.9000	isopentenyl-diphosphate delta-isomerase (type II), putative		Tb427tmp.211.0700	92	18	57.6	T	7.42E-09	1.46E-07	3.00E-07		8.76E-09			8.17E-07	1.17E-06
Tb927.9.9060	Lsm12 protein, putative		Tb427tmp.211.0740	71	12	51.1	F	5.30E-07	1.08E-06	1.37E-06	1.87E-06		7.32E-08
Tb927.9.9080	hypothetical protein, conserved	Tb427tmp.211.0760	Tb427tmp.211.0760	1	2	8.7	F									1.53E-07
Tb927.9.9520	zinc finger protein family member, putative (ZC3H29)	Tb427tmp.211.1130	Tb427tmp.211.1130	10	5	20.9	F	5.72E-08	4.94E-09					1.02E-06
Tb927.9.9550	hypothetical protein, conserved			250	21	67.9	F	3.58E-06	6.56E-07	2.06E-05	2.01E-06	1.76E-06	2.80E-05	1.86E-05	2.78E-06	1.26E-05
Tb927.9.9660	hypothetical protein, conserved	Tb427tmp.211.1240	Tb427tmp.211.1240	22	8	24.5	F		7.35E-10	7.28E-08			7.19E-08		2.15E-07	1.22E-07
Tb927.9.9670	proteasome alpha 1 subunit, putative,20S proteasome subunit alpha-6, (putative) (TbPSA6)	Tb427tmp.211.1250	Tb427tmp.211.1250	30	4	21.6	F	1.52E-07	5.93E-09			7.16E-08
Tb927.9.9750	membrane-trafficking protein, putative			6	2	16.3	F	4.45E-08	1.46E-09

## Sheet: Description
Column heading	Description
Gene ID	gene ID assigned by TriTrypDB.org
Description	gene annotation assinged by TriTrypDB.org
Identical Protein	protein econded by a different gene but with 100% sequence identity
Indistinguishable Protein	non-identical protein which is indistinguishable on the basis of mass spectra
No. PSMs	number of peptide spectral matches
No. peptides	number of peptides
Coverage (%)	percentage of predicted protein sequence covered by detected peptides
Fluoresceinated	presence of detectable fluorescein tag
Labelled (L)	sample from fluorescein-labelled live cells
Unlabelled (U)	sample from non-labelled cells
Dead (D)	sample from fluorescein-labelled material from lysed cells
Signal.L1	integrated spectral intensity for individual proteins in experimental replicates
Signal.L2
Signal.L3
Signal.L4
Signal.U1
Signal.U3
Signal.U4
Signal.D2
Signal.D4
