# Supplementary material for: Architecture of a Host–Parasite Interface: Complex Targeting Mechanisms Revealed Through Proteomics
Source: Mol Cell Proteomics. 2015 Apr 30;14(7):1911–26. doi: 10.1074/mcp.M114.047647 (PMC4587319; doi:10.1074/mcp.M114.047647)
Supplement: Supplemental Data [file supp_M114.047647_mcp.M114.047647-9.xls]

## Sheet: Surfeome
Gene ID	Description	Identical	Indistinguishable	No. PSMs	No. peptides	Coverage (%)	Fluoresceinated	Enrichment	log10(Intregrated signal intensity)	prob(Signal Pep)	prob(Signal Anchor)	GPI [1-FPrate]	No. TMs	CSP
Tb927.5.130	variant surface glycoprotein (VSG)-related, putative		Tb427.05.130	172	20	52.8	T	17628	-5.1895	0.974	0.004	0.926	0	Fam09
Tb427VSG-1666	Tb427VSG-1666		Tb927.5.291b	67	14	35.6	T	6241	-5.6402	0.988	0	0.999	0
Tb427.07.6570	hypothetical protein, conserved		Tb927.7.6570	129	18	74	T	6173	-5.6449	0.999	0.001	0.507	1	Fam10
Tb427tmp.244.1580	variant surface glycoprotein (VSG), putative	Tb427VSG-310	Tb927.9.16490	112	15	30.7	T	5210	-5.7185	0.814	0.181	0.996	0	Fam00a
Tb427VSG-562	Tb427VSG-562			34	11	26.8	F	3146	-5.9373	0.993	0.001	1	0
Tb427.05.4010	hypothetical protein		Tb927.5.4010	55	8	35.9	F	3134	-5.9389	1	0	1	0
Tb427VSG-531	Tb427VSG-531			73	16	41.5	T	3109	-5.9425	0.963	0.027	0.999	0
Tb927.10.3040	hypothetical protein, conserved	Tb427.10.3040		10	4	20	F	2865	-5.9778	0	0.843	0.606	1
Tb427.10.5700	hypothetical protein, conserved		Tb927.10.5700	12	4	21.6	F	2842	-5.9813	0.975	0.025	0.997	1	Fam05
Tb427VSG-1600	Tb427VSG-1600			123	16	55.6	T	2725	-5.534	0.976	0.008	0.999	0
AY935576	Trypanosoma brucei Strain Lister 427 / MITAR 1 VSG MITat 1.13	Tb427VSG-13	Tb427.BES59.12	61	20	46.9	F	2596	-6.0206	0.947	0	0.997	0	Fam00a
Tb927.10.100	expression site-associated gene (ESAG, pseudogene), putative,expression site-associated gene 2 (ESAG2), degenerate			27	2	4.9	F	2541	-6.0299	1	0	1	0
Tb427.07.6490	hypothetical protein, conserved		Tb927.7.6490	43	9	46.6	F	2405	-6.0538	0.988	0.006	0.909	0	Fam10
Tb427.04.3040	hypothetical protein, conserved		Tb927.4.3040	38	5	32.7	F	2330	-6.0675	0.999	0	0.259	1
Tb427.BES10.2	transferrin-binding protein, putative			25	33	67.5	T	2314	-6.0704	0.999	0	1	0	Fam15
Tb427.BES134.6	variant surface glycoprotein (VSG)			144	30	54	F	2230	-6.0864	0.999	0	1	0	Fam00b
Tb927.5.110	variant surface glycoprotein (VSG)-related, putative		Tb427VSG-3255	29	13	35.4	F	1820	-6.1745	0.948	0.02	0.996	0	Fam09
Tb927.2.2060	variant surface glycoprotein (VSG)-related, putative		Tb427VSG-1267	76	15	41.2	T	1781	-6.1839	0.973	0.016	0.996	0	Fam09
Tb427.BES65.13	MITat 1.3 variant surface glycoprotein (VSG)	Tb427.BES153.14;AY935575;Tb427VSG-3		115	20	34.2	T	1643	-5.7582	1	0	0.999	0	Fam00b
Tb427.BES65.1	transferrin-binding protein, putative	Tb427.BES153.2	Tb927.7.3250	15	29	56.4	T	1582	-6.235	0.999	0	0.999	0	Fam15
Tb427.04.1110	hypothetical protein, conserved		Tb927.4.1110	9	5	18.5	F	1419	-6.2823	0.999	0.001	1	0
Tb427VSG-1637	Tb427VSG-1637		Tb09.v4.0150	36	10	37.5	T	1413	-6.2839	0.999	0	1	0
Tb427.BES28.11	expression site-associated gene 2 (ESAG2) protein, putative	Tb427.BES5.9	Tb427.BES65.9;Tb427.BES153.10;Tb427.BES56.10;Tb427.BES40.18;H25N7.31	14	4	10.6	F	1303	-6.3192	0.986	0.008	0.999	0	Fam13
Tb927.3.600	hypothetical protein			19	2	7.8	F	1165	-6.3675	0.996	0.004	0.996	1	Fam05
Tb427.BES29.2	transferrin-binding protein, putative			17	25	53.1	T	1011	-6.4288	0.998	0	1	0	Fam15
Tb427.07.6550	hypothetical protein, conserved		Tb927.7.6550	57	4	16.3	F	989.4	-6.438	0.997	0.002	0.712	1	Fam10
Tb927.8.5030	trafficking protein particle complex subunit 3, putative,TRAPP, putative,transport protein particle (TRAPP) component, Bet3, putative	Tb427.08.5030	Tb427.08.5030	6	3	18.1	F	934.6	-6.4626	0.001	0.003	0.302	1
Tb927.5.1390	64 kDa invariant surface glycoprotein (ISG64)		Tb427.05.1390	28	16	25.6	T	784.4	-6.5382	0.999	0	0.748	1	Fam49
Tb427.BES122.1	transferrin-binding protein, putative	Tb427VSG-1621		10	26	51	T	674.3	-6.6034	0.998	0	0.133	0	Fam15
Tb427.08.2000	cyclophilin, putative (NCP1)		Tb927.8.2000	10	3	12.6	F	613.8	-6.6439	0.731	0.041	0.507	1	Fam66
Tb927.8.2200	terbinafine resistance locus protein (yip1), putative	Tb427.08.2200		26	4	24.3	F	608.9	-6.6473	0	0.044	0.046	5
Tb427VSG-322	Tb427VSG-322		Tb927.11.17440	21	9	28.3	F	540.3	-6.6987	0.997	0	1	0	Fam00b
Tb427VSG-601	Tb427VSG-601			4	4	11.2	F	500.9	-6.7313	0.978	0.015	1	0
Tb427.10.990	hypothetical protein, conserved		Tb927.10.990	11	5	12	F	405.1	-6.8223	0.999	0	0.998	0
Tb427VSG-3233	Tb427VSG-3233		Tb927.11.17870	211	23	61.7	T	392.9	-5.1172	0.926	0.044	0.176	1	Fam09
Tb427.02.5280	trans-sialidase, putative		Tb927.2.5280	13	6	8	F	381.6	-6.8479	0.999	0	0.996	0	Fam47
Tb427VSG-1828	Tb427VSG-1828			218	22	68.3	T	352.4	-5.2288	0.992	0.008	0.507	0
Tb427.10.14550	ATP-dependent DEAD/H RNA helicase, putative		Tb927.10.14550	10	6	10.8	F	346.8	-6.8888	0.727	0	0.95	0
Tb427.05.410	hypothetical protein		Tb927.5.410	21	8	26.7	F	345.8	-6.89	0.993	0.005	0.211	1	Fam49
Tb427tmp.02.4900	hypothetical protein, conserved		Tb927.11.7050	9	3	21.7	F	327.9	-6.9127	0.982	0.018	0.991	1
Tb927.9.13030	QA-SNARE protein putative	Tb427tmp.211.3920	Tb427tmp.211.3920	10	6	16.7	F	303.1	-6.9463	0	0.011	0.478	1
AY935571	Trypanosoma brucei Strain Lister 427 / MITAR 1 VSG MITat 1.11	Tb427VSG-11		451	36	57.9	T	299.8	-5.4939	0.998	0	0.999	0
Tb927.5.1430	64 kDa invariant surface glycoprotein (ISG64)			17	14	24	T	285.7	-5.9383	0.998	0	0.748	1	Fam49
Tb427VSG-1354	Tb427VSG-1354			4	2	2.4	T	278	-6.9832	0.96	0.031	0.259	0
Tb427.BES29.9	variant surface glycoprotein (VSG)	AY935574;Tb427VSG-8	Tb427VSG-1262	327	25	68.6	T	274.3	-5.3194	0.998	0.002	1	1	Fam00a
Tb927.11.7620	MSP-A, putative		Tb927.11.7640	12	2	2.1	F	267.3	-6.9997	0.949	0.025	0.999	0	Fam46
Tb927.11.8830	hypothetical protein	Tb427tmp.12.0017	Tb427tmp.12.0017	14	8	32.1	F	267.3	-6.9997	0.999	0.001	0.994	0
Tb927.8.2510	hypothetical protein, conserved		Tb427.08.2510	4	2	11.6	F	267	-7.0002	0.997	0.002	0.425	1
Tb927.11.14610	procyclin-associated gene 4 (PAG4) protein, putative		Tb427tmp.01.6220	57	15	33.6	F	243.9	-5.9081	0.995	0.004		0	Fam14
Tb427VSG-510	Tb427VSG-510			13	6	14.9	F	233.5	-7.0572	0.999	0.001	1	0
Tb927.6.440	haptoglobin-hemoglobin receptor (HpHbR)		Tb427.06.440	72	13	31.5	F	229.9	-6.1364	0.893	0.096	0.998	0
Tb927.7.840	hypothetical protein, conserved	Tb427.07.840		7	2	18.5	F	218.8	-7.0848	0.002	0	0.081	1
Tb427.10.6870	short-chain dehydrogenase, putative		Tb927.10.6870	9	3	11.2	F	202.7	-7.1172	0.962	0.031	0.572	1
Tb927.6.1310	hypothetical protein, conserved			3	2	7.1	F	181.7	-7.1633	0.973	0.016	0.998	0	Fam01
Tb927.10.15150	RNA polymerase III C11 subunit, putative,DNA-directed RNA polymerase III, putative,RNA polymerase subunit, putative (RPC11)	Tb427.10.15150		1	2	15.1	F	175.4	-7.1781	0.867	0	0.95	0
Tb927.8.1940	endosomal integral membrane protein, putative		Tb427.08.1940	15	3	8.9	F	164.2	-7.2058	0.956	0.035	0.373	9
Tb427.08.5910	hypothetical protein		Tb927.8.5910	24	4	13.2	F	159.8	-7.2171	0.997	0.001	0.95	0
Tb927.7.4230	hypothetical protein, conserved		Tb427.07.4230	47	9	49.4	F	153	-5.7188	1	0	0.396	1	Fam79
Tb927.10.12420	predicted S. cerevisiae Got1 homologue	Tb427.10.12420		11	2	20.4	F	150.6	-7.2422	0.004	0.649	0.001	3
Tb427.BES59.3	transferrin-binding protein, putative	Tb427.BES51.3;13J3.10		4	35	62.7	T	147.8	-7.2498	0.996	0	1	0	Fam15
Tb427.BES98.12	MITat 1.18 VSG800 variant surface glycoprotein (VSG)	DQ826505;Tb427VSG-18		21	9	23.6	F	145.8	-7.2556	0.72	0.005	0.998	1	Fam00a
Tb427.05.400	75 kDa invariant surface glycoprotein, putative (ISG75)			3	27	33.5	F	139.7	-7.2735	0.988	0.01	0.712	1
Tb927.9.9750	membrane-trafficking protein, putative			6	2	16.3	F	126.5	-7.315	0.007	0	0.121	4
Tb927.5.3390	ADG1, pseudogene	Tb427.05.3390		14	3	25.4	F	126	-6.3463	0.622	0.117	0.964	1
Tb427.06.4330	hypothetical protein, conserved		Tb927.6.4330	5	3	14.1	F	123.3	-7.3255	0.99	0	0.091	0
Tb427VSG-5	Tb427VSG-5			236	13	39.3	T	119.8	-5.1508	0.977	0.003	0.999	0
Tb427.10.1230	hypothetical protein, conserved		Tb927.10.1230	9	5	14.3	F	108.8	-7.3772	0	0	0.073	5
Tb427.BES15.2	transferrin-binding protein, putative	Tb427.BES4.1		5	28	61.5	T	99.9	-7.4127	0.996	0	0.046	0	Fam15
Tb427.BES40.7	receptor-type adenylate cyclase, putative	H25N7.20		16	25	21.1	T	99.6	-7.4139	0.692	0.166	0.259	1
Tb427VSG-397	Tb427VSG-397			22	8	18.8	F	97.38	-7.423	0.994	0.006	0.964	0
Tb427VSG-532	Tb427VSG-532			11	6	15.9	F	85.88	-7.4744	0.998	0	1	0
Tb427.BES40.22	variant surface glycoprotein (VSG)	X56762;Tb427VSG-2		38227	95	87.6	T	81.26	-2.173	0.941	0.057	1	0	Fam00a
Tb427.07.6590	hypothetical protein, conserved			17	10	20.9	T	78.5	-7.5109	0.998	0.001	0.64	1
Tb427.08.6730	hypothetical protein, conserved		Tb927.8.6730	207	20	29.3	T	72.67	-5.5237	0.993	0.007	0.606	6	Fam72
Tb427.04.4450	adenylyl cyclase (GRESAG 4.4)		Tb927.4.4450	27	33	30.2	F	69.22	-7.3677	0.655	0.295	0.032	1	Fam51
Tb427.BES59.2	transferrin-binding protein, putative	Tb427.BES51.2		52	28	60.9	T	66.45	-5.3003	0.996	0	0.063	0	Fam15
Tb927.8.7940	receptor-type adenylate cyclase GRESAG 4, putative		Tb427.08.7940	19	20	15.4	T	64.69	-7.5591	0.998	0.002		2	Fam51
Tb427.10.12810	cholinephosphate cytidylyltransferase A, putative		Tb927.10.12810	13	3	5.3	F	63.55	-7.5959	0.001	0.355	0.478	4
Tb927.9.12000	unspecified product	Tb427tmp.211.3110	Tb427tmp.211.3110	5	2	5.7	F	58.63	-7.6279	0.004	0.996	0.16	2
Tb927.7.470	hypothetical protein	Tb427.07.470	Tb427.07.470	76	9	36.4	F	57.04	-5.5847	0.991	0.009	0.507	2
Tb427tmp.02.4040	protein transport protein Sec31, putative		Tb927.11.6170	34	10	10.9	F	51	-7.6828	0.997	0.001	0.017	0
Tb427.04.4830	amino acid transporter, putative		Tb427.04.4850;Tb427.04.4870;Tb927.4.4850;Tb927.4.4870	4	3	7.1	F	50.29	-7.6883	0	0.003	0.259	11	Fam54
Tb427.05.350	75 kDa invariant surface glycoprotein, putative (ISG75)		Tb927.5.350	9	30	38.5	F	48.82	-7.6999	0.986	0.011	0.572	1	Fam49
Tb427.01.1050	hypothetical protein, conserved		Tb927.1.1050	15	6	4.8	F	47.63	-7.5732	0	0.87	0.193	9
Tb427.10.5690	procyclin-associated gene 2 (PAG2) protein, putative		Tb927.10.5690	64	17	46.3	F	46.82	-5.7347	0.994	0	0.302	0	Fam14
Tb427tmp.02.0960	endosomal integral membrane protein, putative		Tb927.11.3470	5	2	3.5	F	43.91	-7.741	0.959	0.01	0.121	9
Tb427.BES10.3	expression site-associated gene 5 (ESAG5) protein, putative			61	23	40.7	T	40.62	-5.8582	0.713	0.285	0.926	1
Tb927.8.3470	hypothetical protein, conserved	Tb427.08.3470	Tb427.08.3470	16	4	18.8	F	40.48	-6.6705	0	0	0.259	1
Tb427VSG-1640	Tb427VSG-1640			20	28	60.8	T	38.59	-7.7903	0.999	0	0.025	0
Tb427.04.4210	ATP-dependent zinc metallopeptidase, putative		Tb927.4.4210	102	20	26.9	F	38.32	-6.8856	0.054	0.046	0.244	2
Tb927.8.1120	hypothetical protein, conserved	Tb427.08.1120		10	3	24.4	F	37.35	-6.8627	0	0	0.052	1
Tb427tmp.02.0530	phosphoribosylpyrophosphate synthetase, putative (PRS)		Tb927.11.3030	27	7	19.7	F	36.08	-6.3925	0.004	0.995	0.02	1
Tb427.10.10840	hypothetical protein, conserved		Tb927.10.10840	2	2	3.2	F	36	-7.8165	0.999	0	0.28	1
Tb427.10.9450	hypothetical protein		Tb927.10.9450	84	13	50.4	F	35.94	-5.1366	0.967	0.031	0.94	1
Tb427.08.6720	hypothetical protein, conserved		Tb927.8.6720	138	14	26.8	F	33.81	-5.5551	0.99	0.01	0.606	6	Fam72
Tb427tmp.01.5340	hypothetical protein, conserved		Tb927.11.13770	4	2	7.6	F	33.72	-7.1435	0.027	0.923	0.052	2
Tb427.04.4440	adenylyl cyclase (GRESAG 4.4)		Tb927.4.4440	13	35	33.2	F	33.72	-7.841	0.655	0.295	0.058	1	Fam51
Tb427.07.6580	hypothetical protein		Tb927.7.6580	27	16	44.7	T	33	-7.849	0.997	0.001	0.145	0	Fam10
Tb427.08.7910	receptor-type adenylate cyclase GRESAG 4 (pseudogene), putative			2	15	15.2	T	32.99	-7.849	0.999	0.001	0.373	2
Tb427.10.790	vesicle-associated membrane protein, putative (VAMP)		Tb927.10.790	13	2	10.9	F	31.91	-6.789	0.001	0	0.507	1
Tb427VSG-1619	Tb427VSG-1619			3	15	32.3	T	31.56	-6.8954	0.955	0.036	1	0
Tb927.10.5680	procyclin-associated gene 1 (PAG1) protein, putative	Tb427.10.5680	Tb427.10.5680	10	5	16.8	F	30.84	-6.8262	0.989	0.001	0.891	0	Fam14
Tb427.10.8110	hypothetical protein, conserved		Tb927.10.8110	11	3	10.6	F	30.62	-6.8553	0.009	0	0.244	3
Tb427tmp.22.0003	phosphoglycerate kinase, putative		Tb927.11.2380	16	4	4.3	F	30.27	-7.8809	0	0.01	0.145	3
Tb927.11.12530	hypothetical protein, conserved	Tb427tmp.01.4370	Tb427tmp.01.4370	170	39	46.8	T	29.71	-6.0471	0.925	0	0.193	0
Tb427tmp.160.1260	hypothetical protein, conserved		Tb927.9.2600	7	3	21.4	F	28.94	-7.8972	0.989	0	0.046	0
Tb927.10.14200	syntaxin 5	Tb427.10.14200	Tb427.10.14200	12	5	16.2	F	26.24	-6.9417	0	0	0.606	1
Tb427.10.11680	chloride channel protein, putative		Tb927.10.11680	4	2	2.2	F	25.63	-7.9409	0	0	0.348	11
Tb427tmp.v1.0650	hypothetical protein, conserved		Tb927.9.11480	78	17	41	F	25.57	-6.4836	0.991	0.008	0.926	2
Tb427.BES40.13	receptor-type adenylate cyclase, putative	H25N7.26	Tb427.BES56.6	29	28	24.3	T	24.21	-7.3603	0.683	0.149	0.325	1
Tb427VSG-1177	Tb427VSG-1177		Tb927.1.5170	4	2	5.3	F	23.8	-7.9671	0.99	0.006	0.996	0	Fam09
Tb427.05.1410	64 kDa invariant surface glycoprotein (ISG64)		Tb927.5.1410	159	27	53.3	T	23.45	-5.7326	0.998	0	0.64	1	Fam49
Tb427.03.840	hypothetical protein, conserved		Tb927.3.840	45	10	22.2	F	23.08	-5.8575	0.483	0.001	0.998	1
Tb427VSG-2085	Tb427VSG-2085			164	29	70.6	T	20.8	-5.0235	0.562	0.434	0.997	1
Tb927.7.6590	hypothetical protein, conserved			48	9	30.7	T	20.18	-8.0242	0.998	0.001		1	Fam10
Tb427.BES4.3	expression site-associated gene 5 (ESAG5) protein, putative	Tb427.BES15.4		18	19	33.3	T	19.87	-6.5673	0.955	0.037	0.425	0
Tb427VSG-1954	Tb427VSG-1954			4	2	5.6	F	19.11	-8.0425	1	0	1	0
Tb927.1.5110	expression site-associated gene 11 (ESAG11) protein, putative		Tb427.01.5110	9	14	39.8	F	18.92	-7.4017	1	0	0.999	0
Tb427tmp.02.0630	ABC transporter, putative (ABCD1)		Tb927.11.3130	2	2	1.4	F	18.51	-8.0532	0.564	0.17	0.325	4
Tb427.07.7530	receptor-type adenylate cyclase GRESAG 4, putative		Tb927.7.7530	72	31	27.9	F	18.31	-6.6208	0.757	0.229	0.259	2	Fam51
Tb427VSG-824	Tb427VSG-824		Tb427tmp.v2.0310;Tb927.11.20590	1	2	2.6	F	18.1	-8.0607	0.993	0	1	0	Fam00a
Tb427tmp.01.6880	cytosolic coat protein, putative		Tb927.11.15230	15	4	19.3	F	17.78	-6.2817	0.998	0.001	0.871	2
Tb427.05.370	75 kDa invariant surface glycoprotein, putative (ISG75)			81	37	49.7	T	17.76	-6.4644	0.996	0.004	0.677	1
Tb427.10.13930	phosphatidic acid phosphatase, putative		Tb927.10.13930	89	7	16	F	16.71	-5.7609	0.079	0.543	0.396	6
Tb427.04.1510	phospholipid-translocating ATPase, putative		Tb927.4.1510	10	5	5	F	16.69	-7.6894	0	0.001	0.133	10
Tb427tmp.01.6230	expression site-associated gene 2 (ESAG2) protein, putative			70	17	36.3	F	15.52	-6.1713	0.038	0.932	0.999	0
Tb427.06.4260	hypothetical protein, conserved		Tb927.6.4260	108	9	33.4	F	15.17	-5.7132	0.995	0.003	0.891	1
Tb927.2.1700	hypothetical protein, conserved		Tb427.02.1700	242	34	54.2	F	14.88	-6.0157	0.997	0.001	0.891	2
Tb927.5.390	75 kDa invariant surface glycoprotein, putative			145	51	60.9	T	14.54	-5.6266	0.999	0.001	0.537	2	Fam49
Tb427tmp.211.1000	choline phosphorylceramide synthase (SLS4)		Tb427tmp.211.1010;Tb427tmp.211.1030;Tb927.9.9410;Tb927.9.9380;Tb927.9.9390	36	2	8.8	F	14.39	-6.345	0.033	0.966	0.373	5
Tb427.05.610	acidic phosphatase, putative		Tb927.5.610	217	32	63.6	T	14.2	-5.3006	0.998	0.001	0.818	2	Fam49
Tb427.02.3280	65 kDa invariant surface glycoprotein			386	38	64.2	T	14.16	-5.0545	0.977	0	0.425	1
Tb427.BES98.2	transferrin-binding protein, putative			385	34	60.6	T	14.09	-4.9283	1	0	1	0
Tb927.2.3270	65 kDa invariant surface glycoprotein		Tb427.02.3270	31	27	53.9	T	13.94	-6.8702	0.938	0	0.748	1	Fam49
Tb09.v4.0009	receptor-type adenylate cyclase, putative,adenylyl cyclase, putative,expression site-associated protein (ESAG), putative,expression site-associated gene 4 (ESAG4) protein, putative,chrIX additional, unordered contigs		Tb427tmp.244.2380;Tb927.9.15660	5	2	1.7	F	13.64	-8.1246	0.721	0.27	0.452	2	Fam51
Tb427.05.1430	64 kDa invariant surface glycoprotein (ISG64)			134	14	27.7	F	13.05	-5.4413	0.999	0	0.748	1
Tb427.10.15500	SNARE protein, putative		Tb927.10.15500	5	3	24.1	F	13.03	-7.7426	0	0	0.227	1
Tb427.BES65.2	transferrin-binding protein, putative	Tb427.BES153.3		10	29	57.6	T	12.78	-7.115	1	0	1	0	Fam15
Tb427.05.360	75 kDa invariant surface glycoprotein (ISG75)		Tb927.5.360	331	65	69.8	T	12.48	-5.3522	0.999	0.001	0.712	1	Fam49
Tb427.03.4630	UDP-glucose:glycoprotein glucosyltransferase, putative		Tb927.3.4630	196	39	28.2	T	11.96	-6.4345	0.338	0.57	0.846	1
Tb427.08.2380	ABC transporter, putative		Tb927.8.2380	47	15	17	F	11.2	-7.112	0.827	0.071	0.998	9	Fam56
Tb427.10.14040	vacuolar ATP synthase subunit c, putative		Tb927.10.14040	49	15	47.6	F	10.62	-6.2991	0.986	0	0.373	0
Tb927.3.4820	acyltransferase, putative	Tb427.03.4820	Tb427.03.4820	16	2	7.9	F	10.52	-6.7974	0.065	0.934	0.677	3
Tb427.08.4360	hypothetical protein, conserved		Tb927.8.4360	5	4	3.2	F	10.26	-8.0946	0.001	0.05	0.081	12
Tb927.7.3750	TFIIF-stimulated CTD phosphatase, putative	Tb427.07.3750	Tb427.07.3750	175	7	29.8	F	10.08	-4.1438	0.955	0.004	0.145	0
Tb427tmp.01.1980	hypothetical protein, conserved			13	4	39.8	F	9.91	-6.9807	0	0	0.001	1
Tb427.07.180	hypothetical protein		Tb927.7.180	390	30	54.7	T	9.82	-4.6493	0.999	0	0.058	0	Fam09
Tb927.8.3620	folate transporter, putative,expression site-associated gene 10 (ESAG10) protein, putative		Tb927.8.3630;Tb927.8.3650;Tb427.08.3620;Tb427.08.3630;Tb427.08.3650	24	4	7.8	F	9.76	-7.1187	0	0.003	0.396	12	Fam57
Tb927.2.3320	65 kDa invariant surface glycoprotein		Tb427.02.3320	623	41	68.4	T	9.6	-4.6596	0.624	0	0.784	1	Fam49
Tb427.10.5090	hypothetical protein, conserved		Tb927.10.5090	1	2	15.7	F	9.51	-8.2559	0.995	0.005	0.507	1
Tb427tmp.01.6860	hypothetical protein, conserved		Tb927.11.15210	87	13	43.1	F	9.27	-5.6569	0.781	0.03	0.11	1
Tb427.04.4860	amino acid transporter 8, putative (AATP8)		Tb927.4.4860	38	4	11.8	F	8.65	-6.7042	0	0	0.04	11	Fam54
Tb427.10.530	hypothetical protein, conserved		Tb927.10.530	29	5	9.6	F	8.64	-6.9177	0	0.999	0.302	10
Tb427tmp.211.0220	rhomboid-like protein		Tb927.9.8260	9	3	12.8	F	8.56	-6.9541	0.002	0	0.95	4
Tb427.08.650	cation-transporting ATPase, putative		Tb927.8.650	79	16	15.5	F	7.74	-6.6415	0.011	0.713	0.052	8
Tb427.07.4690	hypothetical protein		Tb927.7.4690	3	2	11.9	F	7.73	-7.8518	0.978	0.006	0.091	1
Tb427tmp.01.4430	hypothetical protein, conserved		Tb927.11.12590	11	3	15	F	7.63	-6.7316	0.383	0.325	0.373	3
Tb427.BES126.4	expression site-associated gene 5 (ESAG5) protein, putative			151	24	48.5	T	7.48	-6.0217	0.968	0.028	0.996	0
Tb427tmp.02.5540	hypothetical protein, conserved		Tb927.11.7550	8	2	11.8	F	7.47	-7.3788	0	0.141	0.396	4
Tb427.08.2160	multidrug resistance protein A (PGPA)		Tb927.8.2160	39	20	13.6	F	7.43	-7.3021	0	0	0.478	13	Fam56
Tb427.10.12890	bifunctional aminoacyl-tRNA synthetase, putative		Tb927.10.12890	161	27	41.3	F	7.1	-6.1029	0.732	0.004	0.979	0
Tb427tmp.01.7480	superoxide dismutase, putative		Tb927.11.15820	2	2	10.4	F	6.97	-8.0211	0.959	0	0.784	0
Tb927.9.1720	peroxisomal membrane protein 4, putative		Tb427tmp.160.0620	9	4	12.7	F	6.68	-6.7039	0.026	0.968	0.145	3
Tb927.10.9830	hypothetical protein, conserved	Tb427.10.9830		37	8	49.7	F	6.59	-5.3569	0.998	0	0.28	0
Tb427.05.630	acidic phosphatase, putative		Tb927.5.630	678	41	62.3	T	6.53	-4.7187	0.996	0.002	0.396	1	Fam49
Tb427.06.1980	hypothetical protein, conserved		Tb927.6.1980	16	3	6.5	F	6.49	-7.11	0.277	0.399	0.784	9
Tb427VSG-331	Tb427VSG-331		Tb927.11.20630	4	3	6.2	F	6.4	-8.3558	0.981	0.014	0.999	0	Fam00b
Tb427.07.4260	hypothetical protein, conserved		Tb927.7.4260	57	9	36.5	T	6.29	-5.8938	0.996	0.001	0.478	1	Fam79
Tb427.03.5530	Tb-292 membrane associated protein (Tb-292)		Tb927.3.5530	86	25	22.9	T	6.22	-6.8001	0	0	0.133	2
Tb427.03.4190	endosomal integral membrane protein, putative		Tb927.3.4190	20	5	8.2	F	6.05	-7.1692	0.996	0.004	0.063	10
Tb427tmp.52.0006	hypothetical protein, conserved (pseudogene)			143	24	37.7	F	5.67	-6.3755	0	0	0.425	1
Tb05.5K5.210	hypothetical protein,BAC from homologous region on chr5		Tb427.05.4570;Tb927.5.4570	19	25	40.1	F	5.67	-6.8969	0.465	0.532	0.478	2	Fam73
Tb427.07.1420	hypothetical protein, conserved		Tb927.7.1420	9	6	3.7	F	5.6	-8.0722	0	0	0.133	4
Tb427.05.1620	hypothetical protein, conserved		Tb927.5.1620	15	4	23.7	F	5.55	-6.3589	0	0	0.507	1
Tb427.10.9150	hypothetical protein, conserved		Tb927.10.9150	27	7	33.7	T	5.53	-6.5075	0.999	0.001	0.478	0

## Sheet: Description
Column heading	Description
Gene ID	gene ID assigned by TriTrypDB.org
Description	gene annotation assinged by TriTrypDB.org
Identical	protein econded by a different gene but with 100% sequence identity
Indistinguishable	non-identical protein which is indistinguishable on the basis of mass spectra
No. PSMs	number of peptide spectral matches
No. peptides	number of peptides
Coverage (%)	percentage of predicted protein sequence covered by detected peptides
Fluoresceinated	presence of detectable fluorescein tag
Enrichment	fold enrichment in labeled versus controls
log10(Intregrated signal intensity)	log10 of mean of integrated signal intensity for protein across all experiments
prob(Signal Pep)	probability of signal peptide (SignalP4.0)
prob(Signal Anchor)	probability of signal anchor (SignalP4.0)
GPI [1-FPrate]	1 - false positive rate for GPI anchor insertion sequence (PredGPI)
No. TMs	number of predicted transmembrane domains (TMHMM)
CSP	Cell Surface Phylome families (Jackson A et al, 2013 PLoS Negl Trop Dis)
