# Supplementary material for: Architecture of a Host–Parasite Interface: Complex Targeting Mechanisms Revealed Through Proteomics
Source: Mol Cell Proteomics. 2015 Apr 30;14(7):1911–26. doi: 10.1074/mcp.M114.047647 (PMC4587319; doi:10.1074/mcp.M114.047647)
Supplement: Supplemental Data [file supp_M114.047647_mcp.M114.047647-10.xls]

## Sheet: Fusion Proteins
				cellular localization
name	Gene ID	Mr [kDa]	Mr fusion [kDa]	FP	cell body	flagellum	endosomes	other	annotation	Pfam motifs	reference
ESP1	Tb927.2.5280	70	101	+					trans-sialidase, putative	BNR (Bacterial neuraminidase) repeat-like domain | Concanavalin A-like lectin/glucanases superfamily	this study
ESP2	Tb927.11.8830	34	65					+	hypothetical		this study
ESP3	Tb927.10.5700	20	51					+	hypothetical		this study
ESP4	Tb927.5.4010	29	60						hypothetical		this study
ESP5	Tb927.5.291b	31	62				+		variant surface glycoprotein (VSG)-related, putative		this study
ESP6	Tb927.10.990	35	66	+					hypothetical		this study
ESP7	Tb927.11.7050	11	42						hypothetical	PA domain	this study
ESP8	Tb927.5.4570	89	120	+	+				hypothetical		this study | Woods K et al (2013) PLoS One
ESP9	Tb927.9.11480	63	94				+		hypothetical		this study
ESP10	Tb927.2.1700	83	114	+					hypothetical		this study | Oberholzer M at al (2011) Molecular and Cellular Proteomics
ESP11	Tb927.4.3040	23	54	+					hypothetical		this study
ESP12	Tb927.7.4230	26	57	+			+		hypothetical		this study
ESP13	Tb927.7.4260	29	60	+	+	+			hypothetical		this study
ESP14	Tb927.7.470	33	64	+			+		hypothetical		this study
ESP15	Tb927.10.10840	60	91				+		hypothetical	plexin repeat found in extracellular receptors	this study
ESP16	Tb927.11.15210	36	67					+	hypothetical		this study
ESP17	Tb927.7.6570	26	57		+		+		hypothetical		this study
ESP18	Tb927.10.5090	21	52		+		+		hypothetical		this study
ESP19	Tb927.9.9390	37	68	+			+		choline phosphorylceramide synthase (SLS3)	PAP2 superfamily C-terminal domain	this study
ESP20	Tb927.10.11680	104	135				+		chloride channel, putative	CBS domains | voltage gated chloride channel	this study
ESP21	Tb927.10.13930	37	68	+			+		phosphatidic acid phosphatase, putative	type 2 phosphatidic acid phosphatase (PAP2) domain	this study
ESP22	Tb927.10.530	77	108	+			+		hypothetical	plasma membrane choline transporter	this study
ESP23	Tb927.10.1230	38	69					+	hypothetical		this study
ESP24	Tb927.8.6730	67	98	+	+	+			hypothetical		this study
ESP25	Tb927.1.1050	127	158					+	hypothetical		this study
ESAGs
ESAG1	Tb427.BES40.20	37	68					+			this study
ESAG2	Tb427.BES40.18	47	78		+						this study
ESAG3	Tb427.BES40.16	42	73					+			this study
ESAG4	Tb427.BES40.13	140	171	+		+					this study
ESGA5	Tb927.7.6860	52	83	+			+				this study
ESAG6	Tb427.BES40.3	39	70	+			+				this study
ESAG8	Tb427.BES40.14	70	101					+			Lips S et al (1996) Mol Biochem Parasitol | Hoek M et al (2000) J Cell Sci
ESAG10	Tb427.08.3630	70	101	+	+						this study
ESAG11	Tb927.1.5110	36	67		+	+					this study
ESAG12	Tb427.BES40.8	27	58				+				this study
other localised proteins
VSG221	Tb427.BES40.22			+	+	+	+
ISG65	Tb927.2.3320			+	+	+	+				Leung K et al (2011) Euk Cell
ISG75	Tb927.5.370			+	+	+	+				Leung K et al (2011) Euk Cell
HbHpR	Tb927.6.440			+							Vanhollebeke B et al (2008) Science
AQP2	Tb927.10.14170			+							Baker N et al (2012) PNAS
AQP3	Tb927.10.14160			+	+						Baker N et al (2012) PNAS
PAD2	Tb927.7.5940			+							Dean S et al (2009) Nature
TbPT0	Tb427.03.4070			+	+						this study | Sanchez M (2013) J Biol Chem
Fam1	Tb927.6.1310			+			+				Jackson A et al (2013) PLoS Negl Trop Dis
